# Supplementary material for: Detection of classic and cryptic Strongyloides genotypes by deep amplicon sequencing: A preliminary survey of dog and human specimens collected from remote Australian communities
Source: PLoS Negl Trop Dis. 2019 Aug 20;13(8):e0007241. doi: 10.1371/journal.pntd.0007241 (PMC6716672; doi:10.1371/journal.pntd.0007241)
Supplement: S1 File — The GenBank accession numbers are provided for the SSU HVR I and IV haplotypes generated in this study (MK468654-MK468677). The GenBank accession numbers are provided for the cox1 haplotypes generated in this study (MK434217- MK434258). Read mapping statistics are also provided to support the validity of each sequence. (XLSX) [file pntd.0007241.s001.xlsx]

## Sheet: COXI sequencing metrics
Specimen Name	# Paired End Reads Generated	# Reads after adapter and quality trimming	# Reads merged	# Reads that could not be merged	# Merged and unmearged reads mapped back to contig (100% identity, overlap of 150 bases)	Name on Dendrogram	GenBank Accession	Organism
Human 3	28930	25210	12405	400	6561	Human 3 - 100.0% ~ LC085498.1	MK434218	Strongyloides stercoralis
Human 1	11270	9314	2847	3620	929	Human 1 - 99.5% ~ KU962163.1	MK434219	Strongyloides stercoralis
Dog 43	17068	14684	6963	758	1760	Dog 43 - 91.7% ~ GU367865.1	MK434220	Unknown nematode
Dog 43	17068	14684	6963	758	2120	Dog 43 - 91.2% ~ LC197946.1	MK434221	Unknown nematode
Dog 43	17068	14684	6963	758	358	Dog 43 - 90.3% ~ KY081230.1	MK434222	Unknown nematode
Dog 41	157320	152594	74595	3404	65917	Dog 41 - 91.2% ~ KY640299.1	MK434223	Ancylostoma sp.
Dog 37	17796	15610	7146	1318	4764	Dog 37 - 86.2% ~ AB526306.1	MK434224	Unknown nematode
Dog 28	43854	38986	14430	10126	3567	Dog 28 - 93.1% ~ JX184003.1	MK434225	Unknown eukaryote
Dog 22	11928	11082	5385	312	1558	Dog 22 - 90.8% ~ AB526307.1	MK434226	Unknown nematode
Dog 22	11928	11082	5385	312	2373	Dog 22 - 89.4% ~ AB793563.1	MK434227	Unknown nematode
Dog 21	137434	132270	64024	4222	9394	Dog 21 - 100.0% ~ AP017673.1	MK434228	Ancylostoma caninum
Dog 21	137434	132270	64024	4222	34524	Dog 21 - 91.2% ~ KY640299.1	MK434229	Ancylostoma sp.
Dog 20	42410	38378	18753	872	956	Dog 20 - 100.0% ~ AP017673.1	MK434230	Ancylostoma caninum
Dog 20	42410	38378	18753	872	827	Dog 20 - 91.2% ~ KY640299.1	MK434231	Ancylostoma sp.
Dog 20	42410	38378	18753	872	536	Dog 20 - 91.2% ~ AP017673.1	MK434232	Ancylostoma sp.
Dog 19	44336	41544	19989	1566	824	Dog 19 - 100.0% ~ FJ483518.1	MK434233	Ancylostoma caninum
Dog 19	44336	41544	19989	1566	3335	Dog 19 - 100.0% ~ AP017673.1	MK434234	Ancylostoma caninum
Dog 19	44336	41544	19989	1566	1063	Dog 19 - 91.2% ~ KY640299.1	MK434235	Ancylostoma sp.
Dog 19	44336	41544	19989	1566	4381	Dog 19 91.2% ~ KY640299.1	MK434236	Ancylostoma sp.
Dog 18	8526	6658	3276	106	422	Dog 18 - 99.5% ~ LC085498.1	MK434237	Strongyloides stercoralis
Dog 16	29664	27054	13189	676	3812	Dog 16 - 97.7% ~ GQ888715.1	MK434238	Metastrongylus sp.
Dog 16	29664	27054	13189	676	2170	Dog 16 - 96.3% ~ GQ888715.1	MK434239	Metastrongylus sp.
Dog 15	14546	12574	6100	374	363	Dog 15 - 98.6% ~ AP017673.1	MK434240	Ancylostoma caninum
Dog 15	14546	12574	6100	374	855	Dog 15 - 97.7% ~ GQ888715.1	MK434241	Metastrongylus sp.
Dog 15	14546	12574	6100	374	1189	Dog 15 - 91.2% ~ KY640299.1	MK434242	Ancylostoma sp.
Dog 15	14546	12574	6100	374	554	Dog 15 - 91.2% ~ AP017673.1	MK434243	Ancylostoma sp.
Dog 14	5684	5388	2604	180	346	Dog 14 - 98.2% ~ GQ888715.1	MK434244	Metastrongylus sp.
Dog 14	5684	5388	2604	180	1021	Dog 14 - 96.3% ~ GQ888715.1	MK434245	Metastrongylus sp.
Dog 13	20416	18802	9012	778	1021	Dog 13 - 100.0% ~ FJ483518.1	MK434246	Ancylostoma caninum
Dog 13	20416	18802	9012	778	1216	Dog 13 - 100.0% ~ AP017673.1	MK434247	Ancylostoma caninum
Dog 13	20416	18802	9012	778	615	Dog 13 - 91.7% ~ KY640299.1	MK434248	Ancylostoma sp.
Dog 12	39494	34354	15449	3456	3506	Dog 12 - 100.0% ~ FJ483518.1	MK434249	Ancylostoma caninum
Dog 12	39494	34354	15449	3456	4265	Dog 12 - 100.0% ~ AP017673.1	MK434250	Ancylostoma caninum
Dog 10	23224	21386	10417	552	3822	Dog 10 - 100.0% ~ FJ483518.1	MK434251	Ancylostoma caninum
Dog 10	23224	21386	10417	552	2288	Dog 10 - 99.1% ~ AP017673.1	MK434252	Ancylostoma caninum
Dog 10	23224	21386	10417	552	457	Dog 10 - 97.7% ~ AP017673.1	MK434253	Ancylostoma caninum
Dog 7	52918	45836	22568	700	293 (551 reads if unmerged)**	Dog 7 - 100.0% ~ KX226377.1	MK434254	Strongyloides stercoralis
Dog 6	29822	25880	12544	792	2417	Dog 6 - 100.0% ~ KX226377.1	MK434255	Strongyloides stercoralis
Dog 6	29822	25880	12544	792	1742	Dog 6 - 99.1% ~ AJ558163.1	MK434256	Strongyloides stercoralis
Dog 6	29822	25880	12544	792	2786	Dog 6 - 91.2% ~ KY640299.1	MK434257	Ancylostoma sp.
Dog 4	50144	45480	22504	472	881	Dog 4 - 91.2% ~ KY640299.1	MK434258	Ancylostoma sp.
**Indicates a contig with coverage just below the threshold set in this study. When reads that were not merged were mapped to the original de novo assembled contig using the mapping parameters described (150 bases and 100% identity), 551 reads mapped with no misaligned reads or gaps and the contig generated was identical to that generated using merged reads. Consequently, this contig was consider…

## Sheet: 18S HVR-I sequencing metrics
Specimen Name	# Paired End Reads Generated	# Reads after adapter and quality trimming	# Reads merged	# Reads that could not be merged	# Merged and unmearged reads mapped back to contig (100% identity, overlap of 150 bases)	GenBank Accession	Haplotype	Organism
Dog 18	69378	62120	2881	56358	20962	MK468657	II	Strongyloides stercoralis
Dog 18	69378	62120	2881	56358	21526	MK468660	VI	Strongyloides stercoralis
Dog 22	10252	7004	1657	3690	2656	MK468661	VIII	Strongyloides sp.
Dog 45	1826	1524	308	908	251 (354 if unmerged)**	MK468662	X	Strongyloides sp.
Dog 6	54312	49260	5116	39028	7555	MK778085	II	Strongyloides stercoralis
Dog 6	54312	49260	5116	39028	26260	MK468659	IV	Strongyloides stercoralis
Dog 7	7638	4546	2081	384	379	MK468663	IV	Strongyloides sp.
Human 1	10522	6856	2385	2086	1433	MK468655	II	Strongyloides stercoralis
Human 3	2916	2142	318	1506	1183	MK468656	II	Strongyloides stercoralis
Human 4	5196	4108	771	2566	736	MK468658	II	Strongyloides stercoralis
**Indicates a contig with coverage just below the threshold set in this study. When reads that were not merged were mapped to the original de novo assembled contig using the mapping parameters described (150 bases and 100% identity), 354 reads mapped with no misaligned reads or gaps and the contig generated was identical to that generated using merged reads. Consequently, this contig was consider…

## Sheet: 18S HVR-IV sequencing matrics
Specimen Name	# Paired End Reads Generated	# Reads after adapter and quality trimming	# Reads merged	# Reads that could not be merged	# Merged and unmearged reads mapped back to contig (100% identity, overlap of 150 bases)	GenBank Accession	Haplotype	Organism
Dog 13	8648	7866	3684	498	484	MK468668	A	Strongyloides stercoralis
Dog 13	8648	7866	3684	498	516	MK468676	G	Strongyloides sp.
Dog 18	12498	11334	5299	736	2139	MK468665	A	Strongyloides stercoralis
Dog 18	12498	11334	5299	736	1643	MK468674	E	Strongyloides sp.
Dog 22	10318	9166	4363	440	3031	MK468675	F	Strongyloides sp.
Dog 32	7998	7284	3402	480	2393	MK468669	A	Strongyloides stercoralis
Dog 45	5008	4510	2110	290	1253	MK468677	I	Strongyloides sp.
Dog 6	10436	9350	4437	476	503	MK468667	A	Strongyloides stercoralis
Dog 6	10436	9350	4437	476	2217	MK468672	B	Strongyloides stercoralis
Dog 7	10976	9878	4625	628	3254	MK468673	B	Strongyloides stercoralis
Human 1	13968	12784	6132	520	4532	MK468666	A	Strongyloides stercoralis
Human 2	9686	8598	3999	600	2757	MK468670	A	Strongyloides stercoralis
Human 3	4918	4422	2039	344	1249	MK468664	A	Strongyloides stercoralis
Human 4	4068	3644	1683	278	1051	MK468671	A	Strongyloides stercoralis
