# Supplementary material for: Detection of classic and cryptic Strongyloides genotypes by deep amplicon sequencing: A preliminary survey of dog and human specimens collected from remote Australian communities
Source: PLoS Negl Trop Dis. 2019 Aug 20;13(8):e0007241. doi: 10.1371/journal.pntd.0007241 (PMC6716672; doi:10.1371/journal.pntd.0007241)
Supplement: S2 File — Fasta file containing sequences used to construct the cox1 BLAST database. (FASTA) [file pntd.0007241.s002.fasta]

>AB526282.1|NCBI_Strongyloides fuelleborni mitochondrial Cox1 gene for cytochrome oxidase subunit 1, partial cds, isolate: HumJPImported-1
TTTAATTTATCAACATTTGTTTTGATTTTTTGGTCATCCTGAGGTATATATTTTAATTCTTCCTGCTTTTGGTATTATTAGTCAAAGTACTTTATATTTAACTGGTAAAAAGGAGGTCTTTGGTACTTTAGGTATAATTTATGCTATTTTAAGAATTGGTTTAATTGGTTGTGTGGTTTGGGCTCATCATATGTATACTGTTGGTATGGATATTGAT
>AB526282|AB526282.1|DDBJ_Strongyloides fuelleborni mitochondrial Cox1 gene for cytochrome oxidase subunit 1, partial cds, isolate: HumJPImported-1.
TTTAATTTATCAACATTTGTTTTGATTTTTTGGTCATCCTGAGGTATATATTTTAATTCTTCCTGCTTTTGGTATTATTAGTCAAAGTACTTTATATTTAACTGGTAAAAAGGAGGTCTTTGGTACTTTAGGTATAATTTATGCTATTTTAAGAATTGGTTTAATTGGTTGTGTGGTTTGGGCTCATCATATGTATACTGTTGGTATGGATATTGAT
>AB526283.1|NCBI_Strongyloides fuelleborni mitochondrial Cox1 gene for cytochrome oxidase subunit 1, partial cds, isolate: ChimpTanzXP-1
TTTAATTTATCAACATTTGTTTTGATTTTTTGGTCATCCTGAGGTATATATCTTAATTCTTCCTGCTTTTGGTATTATTAGTCAAAGTACTTTATATTTAACTGGTAAAAAGGAGGTCTTTGGTACTTTAGGTATAATTTATGCTATTTTAAGAATTGGTTTAATTGGTTGTGTGGTTTGGGCTCATCATATGTATACTGTTGGTATGGATATTGAT
>AB526284|AB526284.1|DDBJ_Strongyloides fuelleborni mitochondrial Cox1 gene for cytochrome oxidase subunit 1, partial cds, isolate: ChimpTanzCE-8.
TTTAATTTATCAACATTTGTTTTGATTTTTTGGTCATCCTGAGGTATATATCTTAATTCTTCCTGCTTTTGGTATTATTAGTCAAAGTACTTTATATTTAACTGGTAAAAAGGAGGTCTTTGGTACTTTAGGTATAATTTATGCTATTTTAAGAATTGGTTTAATTGGTTGTGTGGTTTGGGCTCATCATATGTATACTGTTGGTATGGATATTGAT
>AB526287|AB526287.1|DDBJ_Strongyloides fuelleborni mitochondrial Cox1 gene for cytochrome oxidase subunit 1, partial cds, isolate: ChimpGabon-1.
TTTAATTTATCAACATTTATTTTGATTCTTTGGACATCCTGAAGTATATATTTTAATTCTTCCTGCTTTTGGTATCATTAGGCAAAGTACTCTTTATTTAACTGGTAAAAAGGAAGTCTTTGGTACCTTAGGTATAATTTATGCTATTTTAAGAATTGGTTTAATTGGTTGTGTAGTATGGGCTCATCATATGTATACCGTTGGTATAGATATTGAT
>AB526288|AB526288.1|DDBJ_Strongyloides fuelleborni mitochondrial Cox1 gene for cytochrome oxidase subunit 1, partial cds, isolate: ChimpGabon-2.
TTTAATTTATCAACATTTATTTTGATTCTTTGGCCATCCTGAGGTATATATTTTAATTCTTCCTGCTTTTGGTATCATTAGGCAAAGTACTCTTTATTTAACTGGTAAAAAGGAAGTCTTTGGTACCTTAGGTATAATTTATGCTATTTTAAGAATTGGTTTAATTGGTTGTGTAGTATGGGCTCATCATATGTATACCGTTGGTATAGATATTGAT
>AB526290.1|NCBI_Strongyloides fuelleborni mitochondrial Cox1 gene for cytochrome oxidase subunit 1, partial cds, isolate: MacaqueOita-1
TTTGATTTATCAGCATTTGTTTTGATTTTTTGGTCATCCTGAGGTTTATATTTTAATTCTTCCTGCTTTTGGAATTATTAGTCAAAGTACTCTTTATTTAACTGGTAAAAAGGAAGTTTTTGGTACTTTAGGTATGATTTATGCTATTTTAAGAATTGGTTTGATTGGTTGTGTTGTTTGGGCTCATCATATGTATACTGTTGGTATAGATATTGAT
>AB526290|AB526290.1|DDBJ_Strongyloides fuelleborni mitochondrial Cox1 gene for cytochrome oxidase subunit 1, partial cds, isolate: MacaqueOita-1.
TTTGATTTATCAGCATTTGTTTTGATTTTTTGGTCATCCTGAGGTTTATATTTTAATTCTTCCTGCTTTTGGAATTATTAGTCAAAGTACTCTTTATTTAACTGGTAAAAAGGAAGTTTTTGGTACTTTAGGTATGATTTATGCTATTTTAAGAATTGGTTTGATTGGTTGTGTTGTTTGGGCTCATCATATGTATACTGTTGGTATAGATATTGAT
>AB526291.1|NCBI_Strongyloides fuelleborni mitochondrial Cox1 gene for cytochrome oxidase subunit 1, partial cds, isolate: MacaqueShodoshima-1
TTTGATTTATCAGCATTTGTTTTGATTTTTTGGTCATCCTGAGGTTTATATTTTAATTCTTCCTGCTTTTGGAATTATTAGTCAAAGTACTCTTTATTTAACTGGTAAAAAGGAGGTTTTTGGTACTTTAGGTATGATTTATGCTATTTTAAGAATTGGTTTGATTGGTTGTGTTGTTTGGGCTCATCATATGTATACTGTTGGTATAGATATTGAT
>AB526292|AB526292.1|DDBJ_Strongyloides fuelleborni mitochondrial Cox1 gene for cytochrome oxidase subunit 1, partial cds, isolate: MacaqueShodoshima-2.
TTTGATTTATCAGCATTTGTTTTGATTTTTTGGTCATCCTGAGGTTTATATTTTAATTCTTCCTGCTTTTGGAATTATTAGTCAAAGTACTCTTTATTTAACTGGTAAAAAGGAGGTTTTTGGTACTTTAGGTATGATTTATGCTATTTTAAGAATTGGTTTGATTGGTTGTGTTGTTTGGGCTCATCATATGTATACTGTTGGTATAGATATTGAT
>AB526293.1|NCBI_Strongyloides fuelleborni mitochondrial Cox1 gene for cytochrome oxidase subunit 1, partial cds, isolate: MacaqueYamaguchi-1
TTTGATTTATCAGCATTTGTTTTGATTTTTTGGTCATCCTGAGGTTTATATTTTAATTCTTCCTGCTTTTGGAATTATTAGTCAAAGTACTCTTTATTTAACTGGTAAAAAGGAAGTTTTTGGTACTTTAGGTATGATTTATGCTATTTTAAGAATTGGTTTAATTGGTTGTGTTGTTTGGGCTCATCATATGTATACTGTTGGTATAGATATTGAT
>AB526293|AB526293.1|DDBJ_Strongyloides fuelleborni mitochondrial Cox1 gene for cytochrome oxidase subunit 1, partial cds, isolate: MacaqueYamaguchi-1.
TTTGATTTATCAGCATTTGTTTTGATTTTTTGGTCATCCTGAGGTTTATATTTTAATTCTTCCTGCTTTTGGAATTATTAGTCAAAGTACTCTTTATTTAACTGGTAAAAAGGAAGTTTTTGGTACTTTAGGTATGATTTATGCTATTTTAAGAATTGGTTTAATTGGTTGTGTTGTTTGGGCTCATCATATGTATACTGTTGGTATAGATATTGAT
>AB526294.1|NCBI_Strongyloides fuelleborni mitochondrial Cox1 gene for cytochrome oxidase subunit 1, partial cds, isolate: MacaqueYaku-1
TTTGATTTATCAGCATTTGTTTTGATTTTTTGGTCATCCTGAGGTTTATATTTTAATTCTTCCTGCTTTTGGAATTATTAGTCAAAGTACTCTTTATTTGACTGGTAAAAAGGAAGTTTTTGGTACTTTAGGTATGATTTATGCTATTTTAAGAATTGGTTTGATTGGTTGTGTTGTTTGGGCTCATCATATGTATACTGTTGGTATAGATATTGAT
>AB526294|AB526294.1|DDBJ_Strongyloides fuelleborni mitochondrial Cox1 gene for cytochrome oxidase subunit 1, partial cds, isolate: MacaqueYaku-1.
TTTGATTTATCAGCATTTGTTTTGATTTTTTGGTCATCCTGAGGTTTATATTTTAATTCTTCCTGCTTTTGGAATTATTAGTCAAAGTACTCTTTATTTGACTGGTAAAAAGGAAGTTTTTGGTACTTTAGGTATGATTTATGCTATTTTAAGAATTGGTTTGATTGGTTGTGTTGTTTGGGCTCATCATATGTATACTGTTGGTATAGATATTGAT
>AB526295|AB526295.1|DDBJ_Strongyloides planiceps mitochondrial Cox1 gene for cytochrome oxidase subunit 1, partial cds, isolate: RaccoondogWakayama-1.
TTTAATCTATCAACATCTTTTTTGATTTTTTGGTCATCCCGAAGTTTATATTTTAATTTTGCCTGCATTTGGGATTATTAGTCAAAGTACTTTATATTTAACTGGTAAAAAAGAAGTATTTGGTACTTTAGGTATAATCTATGCTATCCTAAGTATTGGTTTAATTGGTTGTGTTGTTTGGGCTCATCATATGTATACTGTTGGTATGGATTTAGAC
>AB526296|AB526296.1|DDBJ_Strongyloides planiceps mitochondrial Cox1 gene for cytochrome oxidase subunit 1, partial cds, isolate: RaccoondogYaku-1.
TTTAATCTATCAACATCTTTTTTGATTTTTTGGTCATCCCGAAGTTTATATTTTAATTTTGCCTGCATTTGGGATTATTAGTCAAAGTACTTTATATTTAACTGGTAAAAAAGAAGTATTTGGTACTTTAGGTATAATTTATGCTATTCTAAGTATTGGTTTAATTGGTTGTGTTGTTTGGGCTCATCATATGTATACTGTTGGTATGGATCTAGAC
>AB526297.1|NCBI_Strongyloides stercoralis mitochondrial Cox1 gene for cytochrome oxidase subunit 1, partial cds, isolate: HumTanz-1
TTTGATTTATCAGCATTTGTTTTGGTTTTTTGGTCATCCAGAAGTTTATATTTTAATTTTACCTGCTTTCGGTATTATTAGTCAATGTACTTTGTATTTGACTGGTAAAAAAGAAGTTTTTGGTTATTTGGGTATGGTTTATGCTATTTTAAGTATTGGTTTAATTGGTTGTGTAGTTTGAGCTCATCATATGTATACTGTTGGTATAGATTTTGAT
>AB526298.1|NCBI_Strongyloides stercoralis mitochondrial Cox1 gene for cytochrome oxidase subunit 1, partial cds, isolate: HumJPTokyo-1
TTTGATTTATCAGCATTTGTTTTGGTTTTTTGGTCATCCAGAAGTTTATATTTTAATTTTACCTGCTTTTGGTATTATTAGTCAATGTACTTTGTATTTGACTGGTAAAAAAGAAGTTTTTGGTTATTTGGGTATGGTTTATGCTATTTTAAGTATTGGTTTAATTGGTTGTGTAGTTTGAGCTCACCACATGTATACTGTTGGTATAGATTTTGAT
>AB526298|AB526298.1|DDBJ_Strongyloides stercoralis mitochondrial Cox1 gene for cytochrome oxidase subunit 1, partial cds, isolate: HumJPTokyo-1.
TTTGATTTATCAGCATTTGTTTTGGTTTTTTGGTCATCCAGAAGTTTATATTTTAATTTTACCTGCTTTTGGTATTATTAGTCAATGTACTTTGTATTTGACTGGTAAAAAAGAAGTTTTTGGTTATTTGGGTATGGTTTATGCTATTTTAAGTATTGGTTTAATTGGTTGTGTAGTTTGAGCTCACCACATGTATACTGTTGGTATAGATTTTGAT
>AB526299.1|NCBI_Strongyloides stercoralis mitochondrial Cox1 gene for cytochrome oxidase subunit 1, partial cds, isolate: HumJPOkinawa-1
TTTGATTTATCAGCATTTGTTTTGGTTTTTTGGTCATCCAGAAGTTTATATTTTAATTTTACCTGCTTTCGGTATTATTAGTCAATGTACTTTGTATTTGACTGGTAAAAAAGAAGTTTTTGGTTATTTGGGTATGGTTTATGCTATTTTAAGTATTGGTTTAATTGGTTGTGTAGTTTGAGCTCACCACATGTATACTGTTGGTATAGATTTTGAT
>AB526299|AB526299.1|DDBJ_Strongyloides stercoralis mitochondrial Cox1 gene for cytochrome oxidase subunit 1, partial cds, isolate: HumJPOkinawa-1.
TTTGATTTATCAGCATTTGTTTTGGTTTTTTGGTCATCCAGAAGTTTATATTTTAATTTTACCTGCTTTCGGTATTATTAGTCAATGTACTTTGTATTTGACTGGTAAAAAAGAAGTTTTTGGTTATTTGGGTATGGTTTATGCTATTTTAAGTATTGGTTTAATTGGTTGTGTAGTTTGAGCTCACCACATGTATACTGTTGGTATAGATTTTGAT
>AB526300.1|NCBI_Strongyloides stercoralis mitochondrial Cox1 gene for cytochrome oxidase subunit 1, partial cds, isolate: HumJPOkinawa-2
TTTGATTTATCAGCATTTGTTTTGGTTTTTTGGTCATCCAGAAGTTTATATTTTAATTTTACCTGCTTTCGGTATTATTAGTCAATGCACTTTGTATTTGACTGGTAAGAAAGAAGTTTTTGGTTATTTGGGTATGGTTTATGCTATTTTGAGTATTGGTTTAATTGGTTGTGTAGTTTGAGCTCATCACATGTATACTGTTGGTATGGATTTTGAT
>AB526300|AB526300.1|DDBJ_Strongyloides stercoralis mitochondrial Cox1 gene for cytochrome oxidase subunit 1, partial cds, isolate: HumJPOkinawa-2.
TTTGATTTATCAGCATTTGTTTTGGTTTTTTGGTCATCCAGAAGTTTATATTTTAATTTTACCTGCTTTCGGTATTATTAGTCAATGCACTTTGTATTTGACTGGTAAGAAAGAAGTTTTTGGTTATTTGGGTATGGTTTATGCTATTTTGAGTATTGGTTTAATTGGTTGTGTAGTTTGAGCTCATCACATGTATACTGTTGGTATGGATTTTGAT
>AB526302.1|NCBI_Strongyloides stercoralis mitochondrial Cox1 gene for cytochrome oxidase subunit 1, partial cds, isolate: DogJP-1
TTTAATTTATCAGCATTTGTTTTGGTTTTTTGGCCATCCAGAAGTTTATATTTTAATTTTACCTGCTTTCGGTATTATTAGTCAATGTACTTTATATTTGACTGGTAAAAAAGAAGTTTTTGGTTATTTGGGTATGGTTTATGCTATTCTAAGTATTGGTTTAATTGGTTGTGTAGTTTGAGCTCATCACATGTATACTGTTGGTATAGATTTTGAT
>AB526302|AB526302.1|DDBJ_Strongyloides stercoralis mitochondrial Cox1 gene for cytochrome oxidase subunit 1, partial cds, isolate: DogJP-1.
TTTAATTTATCAGCATTTGTTTTGGTTTTTTGGCCATCCAGAAGTTTATATTTTAATTTTACCTGCTTTCGGTATTATTAGTCAATGTACTTTATATTTGACTGGTAAAAAAGAAGTTTTTGGTTATTTGGGTATGGTTTATGCTATTCTAAGTATTGGTTTAATTGGTTGTGTAGTTTGAGCTCATCACATGTATACTGTTGGTATAGATTTTGAT
>AB526304.1|NCBI_Strongyloides stercoralis mitochondrial Cox1 gene for cytochrome oxidase subunit 1, partial cds, isolate: ChimpJPCaptive-1
TTTGATTTATCAGCATTTGTTTTGGTTTTTTGGTCATCCAGAAGTTTATATTTTAATTTTACCTGCCTTCGGTATTATTAGTCAATGCACTTTGTATTTGACTGGTAAGAAAGAAGTTTTTGGTTATTTGGGTATGGTTTATGCTATTTTGAGTATTGGTTTAATTGGTTGTGTAGTTTGAGCTCATCACATGTATACTGTTGGTATGGATTTTGAT
>AB526304|AB526304.1|DDBJ_Strongyloides stercoralis mitochondrial Cox1 gene for cytochrome oxidase subunit 1, partial cds, isolate: ChimpJPCaptive-1.
TTTGATTTATCAGCATTTGTTTTGGTTTTTTGGTCATCCAGAAGTTTATATTTTAATTTTACCTGCCTTCGGTATTATTAGTCAATGCACTTTGTATTTGACTGGTAAGAAAGAAGTTTTTGGTTATTTGGGTATGGTTTATGCTATTTTGAGTATTGGTTTAATTGGTTGTGTAGTTTGAGCTCATCACATGTATACTGTTGGTATGGATTTTGAT
>AB526305.1|NCBI_Strongyloides stercoralis mitochondrial Cox1 gene for cytochrome oxidase subunit 1, partial cds, isolate: ChimpTanzCE-2
TTTGATTTATCAGCATTTGTTTTGGTTTTTTGGTCATCCAGAAGTTTATATTTTAATTTTACCTGCTTTCGGTATTATTAGTCAATGTACTTTGTATTTGACTGGTAAAAAAGAAGTTTTCGGTTATTTGGGTATGGTTTATGCTATTTTAAGTATTGGTTTAATTGGTTGTGTAGTTTGAGCTCATCACATGTATACTGTTGGAATAGATTTTGAT
>AB526305|AB526305.1|DDBJ_Strongyloides stercoralis mitochondrial Cox1 gene for cytochrome oxidase subunit 1, partial cds, isolate: ChimpTanzCE-2.
TTTGATTTATCAGCATTTGTTTTGGTTTTTTGGTCATCCAGAAGTTTATATTTTAATTTTACCTGCTTTCGGTATTATTAGTCAATGTACTTTGTATTTGACTGGTAAAAAAGAAGTTTTCGGTTATTTGGGTATGGTTTATGCTATTTTAAGTATTGGTTTAATTGGTTGTGTAGTTTGAGCTCATCACATGTATACTGTTGGAATAGATTTTGAT
>AB526306.1|NCBI_Strongyloides fuelleborni mitochondrial Cox1 gene for cytochrome oxidase subunit 1, partial cds, isolate: YelBaboonTanz-1
TTTAATTTATCAACATTTGTTTTGATTTTTTGGTCATCCTGAGGTATATATTTTAATTCTTCCTGCTTTTGGTATTATTAGTCAAAGTACTTTATATTTAACTGGTAAAAAGGAGGTCTTTGGTACTTTAGGTATAATTTATGCTATTTTAAGAATTGGTTTAATTGGTTGTGTGGTTTGGGCTCATCATATGTATACTGTTGGTATAGATATTGAT
>AB526306|AB526306.1|DDBJ_Strongyloides fuelleborni mitochondrial Cox1 gene for cytochrome oxidase subunit 1, partial cds, isolate: YelBaboonTanz-1.
TTTAATTTATCAACATTTGTTTTGATTTTTTGGTCATCCTGAGGTATATATTTTAATTCTTCCTGCTTTTGGTATTATTAGTCAAAGTACTTTATATTTAACTGGTAAAAAGGAGGTCTTTGGTACTTTAGGTATAATTTATGCTATTTTAAGAATTGGTTTAATTGGTTGTGTGGTTTGGGCTCATCATATGTATACTGTTGGTATAGATATTGAT
>AB526307.1|NCBI_Strongyloides mirzai mitochondrial Cox1 gene for cytochrome oxidase subunit 1, partial cds, isolate: Habu-1
TTTAATTTATCAACATTTGTTTTGATTTTTTGGGCATCCTGAGGTTTATATTTTAATTTTACCTGCTTTTGGTATTATTAGCCAAAGAACTATATATTTAACAGGTAAGAAAGAAGTATTTGGAACTCTTGGAATAGTTTATGCTATTTTAAGAATTGGTTTGATTGGTTGTGTAGTTTGGGCTCATCATATATATACTGTTGGAATAGATTTAGAT
>AB526307|AB526307.1|DDBJ_Strongyloides mirzai mitochondrial Cox1 gene for cytochrome oxidase subunit 1, partial cds, isolate: Habu-1.
TTTAATTTATCAACATTTGTTTTGATTTTTTGGGCATCCTGAGGTTTATATTTTAATTTTACCTGCTTTTGGTATTATTAGCCAAAGAACTATATATTTAACAGGTAAGAAAGAAGTATTTGGAACTCTTGGAATAGTTTATGCTATTTTAAGAATTGGTTTGATTGGTTGTGTAGTTTGGGCTCATCATATATATACTGTTGGAATAGATTTAGAT
>AB793537.1|NCBI_Necator americanus mitochondrial Cox1 gene for cytochrome c oxidase subunit 1, partial cds, haplotype: Type A-1
GTTAATTTATCAGCATTTGTTTTGATTTTTTGGGCATCCTGAGGTTTATATTTTAATTTTACCAGCATTTGGTATTATTAGGCAATCAACTTTATATTTAACTGGAAAAAAAGAAGTGTTTGGTTCTTTAGGTATAGTATATGCGATTTTAAGGATTGGTTTAATTGGTTGTGTAGTTTGAGCTCATCATATGTATACTGTTGGTATGGATTTGGAT
>AB793538.1|NCBI_Necator americanus mitochondrial Cox1 gene for cytochrome c oxidase subunit 1, partial cds, haplotype: Type A-2
GTTGATTTATCAGCATTTGTTTTGATTTTTTGGTCATCCTGAGGTTTATATTTTAATTTTGCCAGCATTTGGTATTATTAGGCAATCAACTTTATATTTAACTGGAAAAAAAGAAGTGTTTGGTTCTTTAGGTATAGTATATGCGATTTTAAGAATTGGTTTAATTGGTTGTGTAGTTTGAGCTCATCATATGTATACTGTTGGTATGGATTTGGAT
>AB793540.1|NCBI_Necator americanus mitochondrial Cox1 gene for cytochrome c oxidase subunit 1, partial cds, haplotype: Type A-3
GTTAATTTATCAGCATTTGTTTTGATTTTTTGGTCATCCTGAGGTTTATATTTTAATTTTACCAGCATTTGGTATTATTAGGCAATCAACTTTATATTTAACTGGAAAAAAAGAAGTGTTTGGTTCTTTAGGTATAGTGTATGCGATTTTAAGAATTGGTTTAATTGGTTGTGTAGTTTGAGCTCATCATATGTATACTGTCGGTATGGATTTAGAT
>AB793542.1|NCBI_Necator americanus mitochondrial Cox1 gene for cytochrome c oxidase subunit 1, partial cds, haplotype: Type A-5
GTTGATTTATCAGCATTTGTTTTGATTTTTTGGTCATCCTGAGGTTTATATTTTAATTTTGCCAGCATTTGGTATTATTAGGCAATCAACTTTATATTTAACTGGAAAAAAAGAAGTGTTTGGTTCTTTAGGTATAGTATATGCGATTTTAAGGATTGGTTTAATTGGTTGTGTAGTTTGAGCTCATCATATGTATACTGTTGGTATGGATTTGGAT
>AB793543.1|NCBI_Necator americanus mitochondrial Cox1 gene for cytochrome c oxidase subunit 1, partial cds, haplotype: Type A-6
GTTAATTTATCAGCATTTGTTTTGATTTTTTGGTCATCCTGAGGTTTATATTTTAATTTTGCCAGCATTTGGTATTATTAGGCAATCAACTTTATATTTAACTGGAAAAAAAGAAGTGTTTGGTTCTTTAGGTATAGTATATGCGATTTTAAGAATTGGTTTAATTGGTTGTGTAGTTTGAGCTCATCATATGTATACTGTTGGTATGGATTTGGAT
>AB793548.1|NCBI_Necator sp. HH-2013d mitochondrial Cox1 gene for cytochrome c oxidase subunit 1, partial cds, haplotype: Type B-1
ATTAATTTATCAGCATTTATTTTGATTTTTTGGTCATCCTGAGGTTTATATTTTAATTTTACCAGCTTTTGGTATTATTAGTCAGTCTACATTGTATTTAACTGGAAAAAAGGAGGTTTTTGGTTCTTTAGGTATGGTGTATGCAATTTTAAGGATTGGTTTAATTGGTTGTGTGGTTTGAGCTCATCATATGTATACTGTTGGAATAGATTTGGAT
>AB793549.1|NCBI_Necator sp. HH-2013d mitochondrial Cox1 gene for cytochrome c oxidase subunit 1, partial cds, haplotype: Type B-2
ATTAATTTATCAGCATTTATTTTGATTTTTTGGTCATCCTGAGGTTTATATTTTAATTTTACCAGCTTTTGGTATTATTAGTCAGTCAACATTGTATTTAACTGGAAAAAAGGAGGTTTTTGGTTCTTTAGGTATGGTGTATGCAATTTTAAGGATTGGTTTAATTGGTTGTGTGGTTTGAGCTCACCATATGTATACTGTTGGAATAGATTTGGAT
>AB793550.1|NCBI_Necator sp. HH-2013e mitochondrial Cox1 gene for cytochrome c oxidase subunit 1, partial cds, haplotype: Type C-5
TTTAATTTATCAACATTTGTTTTGATTTTTTGGACATCCAGAGGTTTATATTTTGATTTTACCGGCTTTTGGTATTATTAGTCAGTCAACGTTATATTTAACGGGTAAAAAAGAAGTATTTGGTTCTTTGGGTATGGTGTATGCAATTTTGAGGATTGGTTTAATTGGTTGTGTAGTTTGAGCACATCATATGTATACTGTTGGGATGGATTTAGAT
>AB793551.1|NCBI_Necator sp. HH-2013d mitochondrial Cox1 gene for cytochrome c oxidase subunit 1, partial cds, haplotype: Type B-3
ATTAATTTATCAGCATTTATTTTGATTTTTTGGTCACCCTGAGGTTTATATTTTAATTTTACCAGCTTTTGGTATTATTAGTCAGTCAACATTGTATTTAACTGGAAAAAAGGAGGTTTTTGGTTCTTTAGGTATGGTATATGCAATTTTAAGGATTGGTTTAATTGGTTGTGTGGTTTGAGCTCATCATATGTATACTGTTGGAATAGATTTGGAT
>AB793555.1|NCBI_Necator sp. HH-2013d mitochondrial Cox1 gene for cytochrome c oxidase subunit 1, partial cds, haplotype: Type B-7
ATTAATTTATCAGCATTTATTTTGATTTTTTGGTCATCCAGAGGTTTATATTTTAATTTTACCAGCTTTTGGTATTATTAGTCAGTCAACATTGTATTTGACTGGAAAAAAGGAGGTTTTTGGTTCTTTAGGTATGGTGTATGCAATTTTAAGGATTGGTTTAATTGGTTGTGTGGTTTGAGCTCATCATATGTATACTGTTGGAATAGATTTGGAT
>AB793556.1|NCBI_Necator sp. HH-2013d mitochondrial Cox1 gene for cytochrome c oxidase subunit 1, partial cds, haplotype: Type B-8
ATTAATTTATCAGCATTTATTTTGATTTTTTGGTCATCCTGAGGTTTATATTTTAATTTTACCAGCTTTTGGTATTATTAGTCAGTCAACATTGTATTTAACTGGAAAAAAGGAGGTTTTTGGTTCTTTAGGTATGGTATATGCAATTTTAAGGATTGGTTTAATTGGTTGTGTGGTTTGAGCTCATCATATGTATACTGTTGGAATAGATTTGGAT
>AB793557.1|NCBI_Necator sp. HH-2013d mitochondrial Cox1 gene for cytochrome c oxidase subunit 1, partial cds, haplotype: Type B-9
ATTAATTTATCAGCATTTATTTTGATTTTTTGGTCACCCTGAGGTTTATATTTTAATTTTACCAGCTTTTGGTATTATTAGTCAGTCAACATTGTATTTAACTGGAAAAAAGGAGGTTTTTGGTTCTTTAGGTATGGTGTATGCAATTTTAAGGATTGGTTTAATTGGTTGTGTGGTTTGAGCTCATCATATGTATACTGTTGGGATAGATTTGGAT
>AB793558.1|NCBI_Necator sp. HH-2013d mitochondrial Cox1 gene for cytochrome c oxidase subunit 1, partial cds, haplotype: Type B-10
ATTAATTTATCAGCATTTATTTTGATTTTTTGGTCATCCTGAGGTTTATATTTTAATTTTACCGGCTTTTGGTATTATTAGTCAGTCAACATTGTATTTAACTGGAAAAAAGGAGGTTTTTGGTTCTTTAGGTATGGTGTATGCAATTTTAAGGATTGGTTTAATTGGTTGTGTGGTTTGAGCTCATCATATGTATACTGTTGGAATAGATTTGGAT
>AB793559.1|NCBI_Necator sp. HH-2013d mitochondrial Cox1 gene for cytochrome c oxidase subunit 1, partial cds, haplotype: Type B-11
ATTAATTTATCAGCATTTATTTTGATTTTTTGGTCATCCCGAGGTTTATATTTTAATTTTACCAGCTTTTGGTATTATTAGTCAGTCAACATTGTATTTAACTGGAAAAAAGGAGGTTTTTGGTTCTTTAGGTATGGTATATGCAATTTTAAGGATTGGTTTAATTGGTTGTGTGGTTTGAGCTCATCATATGTATACTGTTGGAATAGATTTGGAT
>AB793561.1|NCBI_Necator sp. HH-2013d mitochondrial Cox1 gene for cytochrome c oxidase subunit 1, partial cds, haplotype: Type B-13
ATTAATTTATCAGCATTTGTTTTGATTTTTTGGTCATCCTGAGGTTTATATTTTAATTTTACCAGCTTTTGGTATTATTAGTCAGTCAACATTGTATTTAACTGGAAAAAAGGAGGTTTTTGGTTCTTTAGGTATGGTGTATGCAATTTTAAGGATTGGTTTAATTGGTTGTGTGGTTTGAGCTCATCATATGTATACTGTTGGAATAGATTTGGAT
>AB793562.1|NCBI_Necator sp. HH-2013d mitochondrial Cox1 gene for cytochrome c oxidase subunit 1, partial cds, haplotype: Type B-14
ATTAATTTATCAGCATTTATTTTGATTTTTTGGTCATCCTGAGGTTTATATTTTAATTTTACCAGCTTTTGGTATTATTAGTCAGTCAACATTGTATTTAACTGGAAAAAAGGAGGTTTTTGGTTCTTTAGGTATGGTGTATGCAATTTTAAGGATTGGTTTAATTGGTTGTGTGGTTTGAGCTCATCATATGTATACTGTTGGAATAGATTTGGAT
>AB793563.1|NCBI_Necator sp. HH-2013d mitochondrial Cox1 gene for cytochrome c oxidase subunit 1, partial cds, haplotype: Type B-15
ATTAATTTATCAGCATTTATTTTGATTTTTTGGTCATCCAGAAGTTTATATTTTAATTTTACCAGCTTTTGGTATTATTAGTCAGTCAACATTGTATTTAACTGGAAAAAAGGAGGTTTTTGGTTCTTTAGGTATGGTGTATGCAATTTTAAGGATTGGTTTAATTGGTTGTGTGGTTTGAGCTCATCATATGTATACTGTTGGAATGGATTTGGAT
>AB793565.1|NCBI_Necator sp. HH-2013e mitochondrial Cox1 gene for cytochrome c oxidase subunit 1, partial cds, haplotype: Type C-1
TTTAATTTATCAACATTTGTTTTGATTTTTTGGGCATCCAGAGGTTTATATTTTGATTTTACCGGCTTTTGGTATTATTAGTCAGTCAACATTATATTTAACGGGTAAAAAAGAAGTATTTGGTTCTTTAGGTATGGTGTATGCGATTTTGAGGATTGGTTTAATTGGTTGTGTAGTTTGAGCACATCATATGTATACTGTTGGAATGGATTTAGAT
>AB793566.1|NCBI_Necator sp. HH-2013e mitochondrial Cox1 gene for cytochrome c oxidase subunit 1, partial cds, haplotype: Type C-2
TTTAATTTATCAACATTTGTTTTGATTTTTTGGACATCCAGAGGTTTATATTTTGATTTTACCGGCTTTTGGTATTATTAGTCAGTCAACGTTATATTTAACGGGTAAAAAAGAAGTATTTGGTTCTTTGGGTATGGTGTATGCAATTTTGAGGATTGGTTTAATTGGTTGTGTAGTTTGAGCACACCATATGTATACTGTTGGAATGGATTTAGAT
>AB793567.1|NCBI_Necator sp. HH-2013e mitochondrial Cox1 gene for cytochrome c oxidase subunit 1, partial cds, haplotype: Type C-3
TTTAATTTATCAACATTTGTTTTGATTTTTTGGGCATCCAGAGGTTTATATTTTGATTTTACCGGCTTTTGGTATTATTAGTCAGTCAACGTTATATTTAACGGGTAAAAAAGAAGTATTTGGTTCTTTAGGTATGGTGTATGCGATTTTGAGGATTGGTTTAATTGGTTGTGTAGTTTGAGCACATCATATGTATACTGTTGGAATGGATTTAGAT
>AB793568.1|NCBI_Necator sp. HH-2013e mitochondrial Cox1 gene for cytochrome c oxidase subunit 1, partial cds, haplotype: Type C-4
TTTAATTTATCAACATTTGTTTTGATTTTTTGGGCATCCAGAGGTTTATATTTTGATTTTACCGGCTTTCGGTATTATTAGTCAGTCAACGTTATATTTAACGGGTAAAAAAGAAGTATTTGGTTCTTTAGGTATGGTGTATGCGATTTTGAGGATTGGTTTAATTGGTTGTGTAGTTTGAGCACATCATATGTATACTGTTGGAATGGATTTAGAT
>AB793569.1|NCBI_Necator americanus mitochondrial Cox1 gene for cytochrome c oxidase subunit 1, partial cds, haplotype: Type A-11
GTTAATTTATCAGCATTTGTTTTGATTTTTTGGTCATCCTGAGGTTTATATTTTAATTTTACCAGCATTTGGTATTATTAGGCAATCAACTTTATATTTAACTGGAAAAAAAGAAGTGTTTGGTTCTTTAGGTATAGTATATGCGATTTTAAGAATTGGTTTAATTGGTTGTGTAGTTTGAGCTCATCATATGTATACTGTTGGTATGGATTTGGAT
>AB793570.1|NCBI_Necator americanus mitochondrial Cox1 gene for cytochrome c oxidase subunit 1, partial cds, haplotype: Type A-12
GTTGATTTATCAGCATTTGTTTTGATTTTTTGGTCATCCTGAGGTTTATATTTTAATTTTGCCAGCATTTGGTATTATTAGGCAATCAACTTTATATTTAACTGGAAAGAAAGAAGTGTTTGGTTCTTTAGGTATAGTATATGCGATTTTAAGAATTGGTTTAATTGGTTGTGTAGTTTGAGCTCATCATATGTATACTGTTGGTATGGATTTGGAT
>AB793571.1|NCBI_Necator americanus mitochondrial Cox1 gene for cytochrome c oxidase subunit 1, partial cds, haplotype: Type A-13
ATTAATTTATCAGCATTTGTTTTGATTTTTTGGTCATCCTGAGGTTTATATTTTAATTTTACCAGCATTTGGTATTATTAGGCAATCAACTTTATATTTAACTGGAAAAAAAGAAGTGTTTGGTTCTTTAGGTATAGTATATGCGATTTTAAGAATTGGTTTAATTGGTTGTGTAGTTTGAGCTCACCATATGTATACTGTTGGTATGGATTTGGAT
>AJ417719.2|NCBI_Necator americanus complete mitochondrial genome
GTTGATTTATCAGCATTTGTTTTGATTTTTTGGTCATCCTGAGGTTTATATTTTAATTTTGCCAGCATTTGGTATTATTAGGCAATCAACTTTATATTTAACTGGAAAAAAAGAAGTGTTTGGTTCTTTAGGTATAGTATATGCGATTCTAAGAATTGGTTTAATTGGTTGTGTAGTTTGAGCTCATCATATGTATACTGTTGGTATGGATTTGGAT
>AJ558163.1|NCBI_Strongyloides stercoralis complete mitochondrial genome
TTTAATTTATCAGCATTTGTTTTGGTTTTTTGGTCATCCAGAAGTTTATATTTTAATTTTACCTGCTTTCGGTATTATTAGTCAATGTACTTTATATTTGACTGGTAAAAAAGAAGTTTTTGGTTATTTGGGTATGGTTTATGCTATTCTAAGTATTGGTTTAATTGGTTGTGTAGTTTGAGCTCATCACATGTATACTGTTGGTATAGATTTTGAT
>AJ558163|AJ558163.1|DDBJ_Strongyloides stercoralis complete mitochondrial genome.
TTTAATTTATCAGCATTTGTTTTGGTTTTTTGGTCATCCAGAAGTTTATATTTTAATTTTACCTGCTTTCGGTATTATTAGTCAATGTACTTTATATTTGACTGGTAAAAAAGAAGTTTTTGGTTATTTGGGTATGGTTTATGCTATTCTAAGTATTGGTTTAATTGGTTGTGTAGTTTGAGCTCATCACATGTATACTGTTGGTATAGATTTTGAT
>AP017673.1|NCBI_Ancylostoma caninum mitochondrial DNA, complete sequence
TTTGATTTATCAACATTTATTTTGATTTTTTGGTCACCCTGAGGTTTATATTTTAATTTTACCTGCTTTTGGTATTGTTAGACAGTCTACTTTATATTTAACTGGTAAAAAAGAAGTATTTGGTTCTTTAGGTATGGTATACGCTATTTTAAGAATTGGTTTGATTGGTTGTGTGGTTTGAGCACATCATATGTATACGGTGGGTATGGATTTAGAT
>AP017674.1|NCBI_Ancylostoma ceylanicum mitochondrial DNA, complete sequence
TTTAATTTATCAGCATTTATTTTGATTTTTTGGTCATCCTGAGGTTTATATTTTAATTTTACCTGCTTTTGGTATTGTAAGACAGTCTACTTTGTATTTAACAGGTAAAAAAGAGGTGTTTGGATCTTTGGGGATGGTTTATGCAATTTTAAGGATTGGTTTAATTGGTTGTGTAGTTTGAGCTCACCATATGTATACTGTAGGGATAGATTTAGAT
>AP017676.1|NCBI_Ancylostoma duodenale mitochondrial DNA, complete sequence
TTTAATTTATCAACATTTGTTTTGGTTTTTTGGTCACCCTGAAGTTTATATTTTGATTTTACCAGCTTTTGGTATTGTTAGTCAATCTACTTTATATTTAACAGGTAAAAAAGAAGTATTTGGTTCTTTAGGTATGGTTTATGCAATTTTAAGTATTGGTTTGATTGGTTGTGTTGTGTGAGCTCATCATATGTATACTGTGGGTATGGATTTGGAT
>BI324166|BI324166.1|DDBJ_kt54e11.y3 Strongyloides ratti L1 pAMP1 v3 Chiapelli McCarter Strongyloides ratti cDNA 5' similar to SW:COX1_ASCSU P24881 CYTOCHROME C OXIDASE POLYPEPTIDE I, mRNA sequence.
TTTGATTTATCAGCATTTGTTTTGGTTTTTTGGACATCCTGAGGTTTATATTTTAATTTTGCCTGCTTTTGGAATTATTAGACAGAGGATTTTATATTTGACTGGTAAGAAGGAAGTTTTTGGAGTTTTGGGGATGGTTTATGCAATTTTGAGTATTGGATTGATTGGTTGTGTAGTTTGAGCTCATCATATGTATACTGTTGGAATAGATTTGGAT
>BI741952|BI741952.1|DDBJ_kt83c11.y1 Strongyloides ratti L1 pAMP1 v3 Chiapelli McCarter Strongyloides ratti cDNA 5' similar to SW:COX1_ASCSU P24881 CYTOCHROME C OXIDASE POLYPEPTIDE I, mRNA sequence.
TTTGATTTATCAGCATTTGTTTTGGTTTTTTGGACATCCTGAGGTTTATATTTTAATTTTGCCTGCTTTTGGAATTATTAGACAGAGGATTTTATATTTGACTGGTAAGAAGGAAGTTTTTGGAGTTTTGGGGGATGGTTTATGCAATTTTGAGTATTGGATTTGATTGGTTTGTGTAGTTTGAGCTCATCATATGCATACTGTTGGAATAGATTTGGAT
>FJ483518.1|NCBI_Ancylostoma caninum mitochondrion, complete genome
TTTAATTTATCAACATTTATTTTGATTTTTTGGTCACCCTGAGGTTTATATTTTAATTTTACCTGCTTTTGGTATTGTTAGACAGTCTACTTTATATTTAACTGGTAAAAAAGAAGTATTTGGTTCTTTAGGTATGGTATACGCTATTTTAAGAATTGGTTTGATTGGTTGTGTGGTTTGGGCACATCATATGTATACGGTGGGTATGGATTTGGAT
>GQ888715.1|NCBI_Metastrongylus salmi mitochondrion, complete genome
TTTGATTTATCAACATTTGTTTTGGTTTTTTGGTCATCCAGAGGTATATGTTTTAATTTTGCCGGCTTTTGGTATTATTAGTCATTCGGCTTTATATTTAACTGGTAAAAAGGAAATTTTTGGTTATTTAGGGATGGTGTATGCTATTTTGAGAATTGGTATGATTGGTTGTGTGGTTTGGGCCCATCATATGTATACGGTAGGGATGGATTTGGAT
>GU367861.1|NCBI_Aphelenchoides sp. US02 cytochrome c oxidase subunit I (COI) gene, partial cds; mitochondrial
TTTGATTTATCAGCATTTGTTTTGGTTTTTTGGTCATCCTGAAGTATATATTTTAATTCTTCCTGCTTTTGGTATTGTAAGTCAAAGAACACTATATCTTACTGGAAAGAAAGAGGTGTTTGGTTCTTTGGGTATGGTTTATGCAATTTTGAGGATTGGTTTAATTGGTTGTGTAGTTTGAGCTCACCATATATATACTGTTGGTATGGATTTAGAT
>GU367862.2|NCBI_Aphelenchoides sp. US01 cytochrome c oxidase subunit I (COI) gene, partial cds; mitochondrial
TTTGATTTATCAGCATTTGTTTTGGTTTTTTGGTCATCCTGAAGTATATATTTTAATTCTTCCTGCTTTTGGTATTGTAAGTCAAAGAACACTATATCTTACTGGAAAGAAAGAGGTGTTTGGTTCTTTGGGTATGGTTTATGCAATTTTGAGGATTGGTTTAATTGGTTGTGTAGTTTGAGCTCACCATATATATACTGTTGGTACGGATTTAGAT
>GU367863.1|NCBI_Aphelenchoides sp. KP cytochrome c oxidase subunit I (COI) gene, partial cds; mitochondrial
TTTGATTTATCAGCATTTATTTTGATTTTTTGGTCATCCTGAAGTTTATATTTTAATTCTTCCTGCTTTTGGGATTATTAGTCAGAGAACTTTGTTTCTGACTGGGAAAAAAGAAGTATTTGGTAATTTGGGAATAGTTTATGCTATTTTAAGAATTGGTTTGATTGGTTGTGTAGTTTGGGCTCATCATATGTATACTGTTGGGATGGATTTGGAT
>GU367865.1|NCBI_Aphelenchoides paradalianensis isolate HR3 cytochrome c oxidase subunit I (COI) gene, partial cds; mitochondrial
TTTAATTTATCAACATTTATTTTGATTTTTTGGTCATCCTGAAGTTTATATTTTAATTTTACCTGCTTTTGGTATTATTAGACAAAGTACTTTATTCTTAACTGGTAAAAAAGAAGTTTTTGGTAATTTAGGTATAGTTTATGCTATTTTAAGGATTGGTTTAATTGGTTGTGTAGTTTGAGCTCATCATATATACACAGTTGGTATAGATTTAGAT
>GU367866.1|NCBI_Aphelenchoides sp. US03 cytochrome c oxidase subunit I (COI) gene, partial cds; mitochondrial
TTTAATCTATCAACATTTATTTTGATTTTTTGGTCATCCTGAAGTTTATATTTTAATTCTTCCTGCTTTTGGAATTATTAGTCAGAGAACTTTGTTTCTGACTGGGAAAAAAGAAGTATTTGGTAATTTGGGAATAGTTTATGCTATTTTAAGAATTGGTTTGATTGGTTGTGTAGTTTGGGCTCATCATATATATACTGTCGGGATGGATTTGGAT
>GU367867.1|NCBI_Aphelenchoides sp. Be cytochrome c oxidase subunit I (COI) gene, partial cds; mitochondrial
TTTAATTTATCAACATTTATTTTGGTTTTTTGGTCACCCAGAAGTTTATATTTTAATTTTACCAGCTTTTGGAATTATTAGTCAAAGAACTCTTTTTTTAACTGGTAAAAAGGAGGTTTTTGGAAATTTAGGAATAGTTTATGCAATTTTAAGAATTGGTTTGATTGGTTGTGTTGTATGGGCCCATCATATATACACAGTTGGTATAGACCTTGAT
>GU367868.1|NCBI_Aphelenchoides sp. DG cytochrome c oxidase subunit I-like (COI) gene, partial sequence; mitochondrial
TTTAATTTATCAGCATTTATTTTGATTTTTTGGGCATCCAGAGGTTTATATTTTGATTTTGCCAGCTTTTGGTATTGTCAGACAAAGTACTTTGTTTTTGACAGGTAAAAAAGAGGTGTTTGGAAATTTAGGTATAGTTTACGCTATTTTAAGAATTGGGTTAATTGGTTGTGTAGTTTGAGCACATCATATGTATACAGTAGGTATAGATTTGGAT
>JX184003.1_NCBI_Macrotrachela quadricornifera isolate MQ cytochrome c oxidase subunit 1 (COX1) gene, partial cds; mitochondrial
TATTTTATATCAACATTTATTTTGATTTTTTGGGCATCCTGAAGTTTATATTTTAATTGTTCCTGGTTTTGGAATAATTTCTCAAATTGTAATTAGAATTTCTAAAAAAGGTGAGATTTTTGGTTATTTAGGAATAGTTTATGCTATAATTTCTATTGGTTTATTAGGATTCATTGTTTGAGCTCATCATATATTTACTGTTGGAATAGATGTAGAT
>KU962139.1|NCBI_Strongyloides stercoralis isolate SsLC17 cytochrome oxidase subunit 1 (cox1) gene, partial cds; mitochondrial
TTTGATTTATCAGCATTTGTTTTGGTTTTTTGGTCATCCAGAAGTTTATATTTTAATTTTACCTGCTTTCGGTATTATTAGTCAATGTACTTTGTATTTGACTGGTAAAAAAGAAGTTTTTGGTTATTTGGGTATGGTTTATGCTATTTTGAGTATTGGTTTAATTGGTTGTGTAGTTTGGGCTCATCACATGTATACTGTTGGTATAGATTTTGAT
>KU962139|KU962139.1|DDBJ_Strongyloides stercoralis isolate SsLC17 cytochrome oxidase subunit 1 (cox1) gene, partial cds; mitochondrial.
TTTGATTTATCAGCATTTGTTTTGGTTTTTTGGTCATCCAGAAGTTTATATTTTAATTTTACCTGCTTTCGGTATTATTAGTCAATGTACTTTGTATTTGACTGGTAAAAAAGAAGTTTTTGGTTATTTGGGTATGGTTTATGCTATTTTGAGTATTGGTTTAATTGGTTGTGTAGTTTGGGCTCATCACATGTATACTGTTGGTATAGATTTTGAT
>KU962141.1|NCBI_Strongyloides stercoralis isolate SsLC35 cytochrome oxidase subunit 1 (cox1) gene, partial cds; mitochondrial
TTTGATTTATCAGCATTTGTTTTGGTTTTTTGGTCATCCGGAAGTTTATATTTTAATTTTACCTGCTTTTGGTATTATTAGTCAATGTACTTTATATTTGACTGGTAAAAAAGAAGTTTTTGGTTATTTGGGTATGGTTTATGCTATTTTAAGTATTGGTTTAATTGGTTGTGTAGTTTGAGCTCATCACATGTATACTGTTGGTATGGATTTTGAT
>KU962141|KU962141.1|DDBJ_Strongyloides stercoralis isolate SsLC35 cytochrome oxidase subunit 1 (cox1) gene, partial cds; mitochondrial.
TTTGATTTATCAGCATTTGTTTTGGTTTTTTGGTCATCCGGAAGTTTATATTTTAATTTTACCTGCTTTTGGTATTATTAGTCAATGTACTTTATATTTGACTGGTAAAAAAGAAGTTTTTGGTTATTTGGGTATGGTTTATGCTATTTTAAGTATTGGTTTAATTGGTTGTGTAGTTTGAGCTCATCACATGTATACTGTTGGTATGGATTTTGAT
>KU962143.1|NCBI_Strongyloides stercoralis isolate SsLC58 cytochrome oxidase subunit 1 (cox1) gene, partial cds; mitochondrial
TTTGATTTATCAGCATTTGTTTTGGTTTTTTGGTCATCCAGAAGTTTATATTTTAATTTTACCTGCTTTCGGTATTATTAGTCAATGTACTTTGTATTTGACTGGTAAAAAAGAAGTTTTTGGTTATTTGGGTATGGTTTATGCTATTTTAAGTATTGGTTTAATTGGTTGTGTAGTTTGGGCTCATCACATGTATACTGTTGGTATGGATTTTGAT
>KU962143|KU962143.1|DDBJ_Strongyloides stercoralis isolate SsLC58 cytochrome oxidase subunit 1 (cox1) gene, partial cds; mitochondrial.
TTTGATTTATCAGCATTTGTTTTGGTTTTTTGGTCATCCAGAAGTTTATATTTTAATTTTACCTGCTTTCGGTATTATTAGTCAATGTACTTTGTATTTGACTGGTAAAAAAGAAGTTTTTGGTTATTTGGGTATGGTTTATGCTATTTTAAGTATTGGTTTAATTGGTTGTGTAGTTTGGGCTCATCACATGTATACTGTTGGTATGGATTTTGAT
>KU962156|KU962156.1|DDBJ_Strongyloides stercoralis isolate SsLCP cytochrome oxidase subunit 1 (cox1) gene, partial cds; mitochondrial.
TTTGATTTATCAGCATTTGTTTTGGTTTTTTGGTCATCCAGAAGTTTATATTTTAATTTTACCTGCTTTCGGTATTATTAGTCAATGTACTTTATATTTGACTGGTAAAAAAGAAGTTTTTGGTTATTTGGGTATGGTTTATGCTATTTTAAGTATTGGTTTGATTGGTTGTGTAGTTTGGGCTCATCACATGTATACTGTTGGTATAGATTTTGAT
>KU962157.1|NCBI_Strongyloides stercoralis isolate SsLN1 cytochrome oxidase subunit 1 (cox1) gene, partial cds; mitochondrial
TTTGATTTATCAGCATTTGTTTTGGTTTTTTGGTCATCCAGAAGTTTATATTTTAATTTTACCTGCTTTCGGTATTATTAGTCAATGTACTTTGTATTTGACTGGTAAAAAAGAAGTTTTTGGTTATTTGGGTATGGTTTATGCTATTTTGAGTATTGGTTTAATTGGTTGTGTAGTTTGAGCTCATCACATGTATACTGTTGGTATATATTTTGAT
>KU962157|KU962157.1|DDBJ_Strongyloides stercoralis isolate SsLN1 cytochrome oxidase subunit 1 (cox1) gene, partial cds; mitochondrial.
TTTGATTTATCAGCATTTGTTTTGGTTTTTTGGTCATCCAGAAGTTTATATTTTAATTTTACCTGCTTTCGGTATTATTAGTCAATGTACTTTGTATTTGACTGGTAAAAAAGAAGTTTTTGGTTATTTGGGTATGGTTTATGCTATTTTGAGTATTGGTTTAATTGGTTGTGTAGTTTGAGCTCATCACATGTATACTGTTGGTATATATTTTGAT
>KU962158.1|NCBI_Strongyloides stercoralis isolate SsLN10 cytochrome oxidase subunit 1 (cox1) gene, partial cds; mitochondrial
TTTGATTTATCAGCATTTGTTTTGGTTTTTTGGTCATCCAGAAGTTTATATTTTAATTTTACCTGCTTTCGGTATTATTAGCCAATGTACTTTGTATTTGACTGGTAAAAAAGAAGTTTTTGGTTATTTGGGTATGGTTTATGCTATTTTGAGTATTGGTTTAATTGGTTGTGTAGTTTGAGCTCATCACATGTATACTGTTGGTATAGATTTTGAT
>KU962158|KU962158.1|DDBJ_Strongyloides stercoralis isolate SsLN10 cytochrome oxidase subunit 1 (cox1) gene, partial cds; mitochondrial.
TTTGATTTATCAGCATTTGTTTTGGTTTTTTGGTCATCCAGAAGTTTATATTTTAATTTTACCTGCTTTCGGTATTATTAGCCAATGTACTTTGTATTTGACTGGTAAAAAAGAAGTTTTTGGTTATTTGGGTATGGTTTATGCTATTTTGAGTATTGGTTTAATTGGTTGTGTAGTTTGAGCTCATCACATGTATACTGTTGGTATAGATTTTGAT
>KU962160.1|NCBI_Strongyloides stercoralis isolate SsLN21 cytochrome oxidase subunit 1 (cox1) gene, partial cds; mitochondrial
TTTGATTTATCAGCATTTGTTTTGGTTTTTTGGTCATCCAGAAGTTTATATTTTAATTTTACCTGCTTTCGGTATTATTAGTCAATGTACTTTGTATTTGACTGGTAAAAAAGAAGTTTTTGGTTATTTGGGTATGGTTTATGCTATTTTGAGTATTGGTTTAATTGGTTGTGTAGTTTGAGCTCATCACATGTATACTGTTGGTATAGATTTTGAT
>KU962161.1|NCBI_Strongyloides stercoralis isolate SsLN24 cytochrome oxidase subunit 1 (cox1) gene, partial cds; mitochondrial
TTTGATTTATCAGCATTTGTTTTGGTTTTTTGGTCATCCAGAAGTTTATATTTTAATTCTACCTGCTTTCGGTATTATTAGTCAATGTACTTTGTATTTGACTGGTAAAAAAGAAGTTTTTGGTTATTTGGGTATGGTTTATGCTATTTTGAGTATTGGTTTAATTGGTTGTGTAGTTTGAGCTCATCACATGTATACTGTTGGTATAGATTTTGAT
>KU962161|KU962161.1|DDBJ_Strongyloides stercoralis isolate SsLN24 cytochrome oxidase subunit 1 (cox1) gene, partial cds; mitochondrial.
TTTGATTTATCAGCATTTGTTTTGGTTTTTTGGTCATCCAGAAGTTTATATTTTAATTCTACCTGCTTTCGGTATTATTAGTCAATGTACTTTGTATTTGACTGGTAAAAAAGAAGTTTTTGGTTATTTGGGTATGGTTTATGCTATTTTGAGTATTGGTTTAATTGGTTGTGTAGTTTGAGCTCATCACATGTATACTGTTGGTATAGATTTTGAT
>KU962163.1|NCBI_Strongyloides stercoralis isolate SsLN39 cytochrome oxidase subunit 1 (cox1) gene, partial cds; mitochondrial
TTTGATTTATCAGCATTTGTTTTGGTTTTTTGGTCATCCAGAAGTTTATATTTTAATTTTACCTGCTTTCGGTATTATTAGTCAATGTACTTTGTATTTGACTGGTAAAAAAGAAGTTTTTGGTTATTTGGGTATGGTTTATGCTATTTTAAGTATTGGTTTAATTGGTTGTGTAGTTTGAGCTCATCACATGTATACTGTTGGTATAGATTTTGAT
>KU962171|KU962171.1|DDBJ_Strongyloides stercoralis isolate SsLS31 cytochrome oxidase subunit 1 (cox1) gene, partial cds; mitochondrial.
TTTGATTTATCAGCATTTGTTTTGGTTTTTTGGTCATCCAGAAGTTTATATTTTAATTTTACCTGCTTTCGGTATTATTAGTCAATGTACTTTGTATTTGACTGGTAAAAAAGAAGTTTTTGGTTATTTGGGTATGGTTTATGCTATTTTAAGTATTGGTTTAATTGGTTGTGTAGTTTGAGCTCATCACATGTATACTGTTGGTATAGATTTTGAT
>KU962172.1|NCBI_Strongyloides stercoralis isolate SsLS62 cytochrome oxidase subunit 1 (cox1) gene, partial cds; mitochondrial
TTTAATTTATCAGCATTTGTTTTGGTTTTTTGGTCATCCAGAGGTTTATATTTTAATTTTACCTGCTTTCGGTATTATTAGTCAATGTACTTTATATTTGACTGGTAAAAAAGAAGTTTTTGGTTATTTAGGTATGGTTTATGCTATTCTAAGTATTGGTTTAATTGGTTGTGTAGTTTGAGCTCATCACATGTATACTGTTGGTATAGATTTTGAT
>KU962172|KU962172.1|DDBJ_Strongyloides stercoralis isolate SsLS62 cytochrome oxidase subunit 1 (cox1) gene, partial cds; mitochondrial.
TTTAATTTATCAGCATTTGTTTTGGTTTTTTGGTCATCCAGAGGTTTATATTTTAATTTTACCTGCTTTCGGTATTATTAGTCAATGTACTTTATATTTGACTGGTAAAAAAGAAGTTTTTGGTTATTTAGGTATGGTTTATGCTATTCTAAGTATTGGTTTAATTGGTTGTGTAGTTTGAGCTCATCACATGTATACTGTTGGTATAGATTTTGAT
>KU962175.1|NCBI_Strongyloides stercoralis isolate SsLS87 cytochrome oxidase subunit 1 (cox1) gene, partial cds; mitochondrial
TTTGATTTATCAGCATTTGTTTTGGTTTTTTGGTCATCCAGAGGTTTATATTTTAATTTTACCTGCTTTCGGTATTATTAGTCAATGTACTTTGTATTTAACTGGTAAAAAAGAAGTTTTTGGGTATTTGGGTATGGTTTATGCTATTTTAAGTATTGGTTTAATTGGTTGTGTAGTTTGGGCTCATCACATGTATACTGTTGGTATAGATTTTGAT
>KU962175|KU962175.1|DDBJ_Strongyloides stercoralis isolate SsLS87 cytochrome oxidase subunit 1 (cox1) gene, partial cds; mitochondrial.
TTTGATTTATCAGCATTTGTTTTGGTTTTTTGGTCATCCAGAGGTTTATATTTTAATTTTACCTGCTTTCGGTATTATTAGTCAATGTACTTTGTATTTAACTGGTAAAAAAGAAGTTTTTGGGTATTTGGGTATGGTTTATGCTATTTTAAGTATTGGTTTAATTGGTTGTGTAGTTTGGGCTCATCACATGTATACTGTTGGTATAGATTTTGAT
>KX226367.1|NCBI_Strongyloides stercoralis isolate HumKHRovieng-1 cytochrome oxidase subunit I (cox1) gene, partial cds; mitochondrial
TTTGATTTATCAGCATTTGTTTTGGTTTTTTGGTCATCCGGAAGTTTATATTTTAATTTTACCTGCTTTCGGTATTATTAGTCAATGTACTTTATATTTGACTGGTAAAAAAGAAGTTTTTGGTTATTTGGGTATGGTTTATGCTATTTTAAGTATTGGTTTAATTGGTTGTGTAGTTTGAGCTCATCACATGTATACTGTTGGTATGGATTTTGAT
>KX226371.1|NCBI_Strongyloides stercoralis isolate HumKHRovieng-5 cytochrome oxidase subunit I (cox1) gene, partial cds; mitochondrial
TTTGATTTATCAGCATTTGTTTTGGTTTTTTGGTCATCCAGAAGTTTATATTTTAATTTTACCTGCTTTCGGTATTATTAGTCAATGTACTTTATATTTGACTGGTAAAAAAGAAGTTTTTGGTTATTTGGGTATGGTTTATGCTATTTTAAGTATTGGTTTGATTGGTTGTGTAGTTTGGGCTCATCACATGTATACTGTTGGTATAGATTTTGAT
>KX226376|KX226376.1|DDBJ_Strongyloides stercoralis isolate DogKHRovieng-3 cytochrome oxidase subunit I (cox1) gene, partial cds; mitochondrial.
TTTAATTTATCAACATTTGTTTTGGTTTTTCGGTCATCCAGAAGTTTATATTTTAATTTTACCTGCTTTTGGTATTATTAGTCAGTGTACTTTATATTTGACTGGTAAAAAAGAAGTTTTTGGTTATTTAGGAATGGTTTACGCTATCTTAAGTATTGGATTGATTGGTTGTGTGGTTTGGGCTCATCATATGTATACTGTTGGAATGGATTTTGAT
>KX226377|KX226377.1|DDBJ_Strongyloides stercoralis isolate DogKHRovieng-4 cytochrome oxidase subunit I (cox1) gene, partial cds; mitochondrial.
TTTAATTTATCAACATTTGTTTTGGTTTTTCGGTCATCCAGAAGTTTATATTTTAATTTTACCTGCTTTTGGTATTATTAGTCAGTGTACTTTATATTTGACTGGTAAAAAAGAAGTTTTTGGTTATTTAGGAATGGTTTACGCTATCTTAAGTATTGGATTGATTGGTTGTGTAGTTTGGGCTCATCATATGTATACTGTTGGAATGGATTTTGAT
>KX226378|KX226378.1|DDBJ_Strongyloides stercoralis isolate DogKHRovieng-5 cytochrome oxidase subunit I (cox1) gene, partial cds; mitochondrial.
TTTAATTTATCAACATTTGTTTTGGTTTTTTGGTCATCCGGAAGTTTATATTTTAATTTTGCCTGCTTTTGGTATTATTAGTCAGTGTACTTTATATTTGACTGGTAAAAAAGAAGTTTTTGGTTATTTAGGAATGGTTTACGCTATTTTAAGTATTGGATTAATTGGTTGTGTAGTTTGAGCTCATCATATGTATACTGTTGGAATGGATTTCGAT
>KX226380|KX226380.1|DDBJ_Strongyloides stercoralis isolate DogKHRovieng-7 cytochrome oxidase subunit I (cox1) gene, partial cds; mitochondrial.
TTTGATTTATCAGCATTTGTTTTGGTTTTTTGGTCATCCGGAAGTTTATATTTTAATTTTGCCTGCTTTTGGTATTATTAGTCAGTGTACTTTATATTTGACTGGTAAGAAAGAGGTTTTTGGTTATTTAGGTATGGTTTATGCTATTTTAAGTATTGGTTTAATTGGTTGTGTAGTTTGAGCTCATCATATGTATACTGTTGGTATGGATTTCGAT
>KX226381|KX226381.1|DDBJ_Strongyloides stercoralis isolate DogKHRovieng-8 cytochrome oxidase subunit I (cox1) gene, partial cds; mitochondrial.
TCTGATTTATCAGCATTTGTTTTGGTTTTTTGGTCATCCAGAAGTTTATATTTTAATTTTACCTGCTTTTGGTATTATTAGTCAGTGTACTTTATATTTGACTGGTAAGAAAGAGGTTTTTGGTTATTTAGGTATGGTTTATGCTATTTTAAGTATTGGTTTAATTGGTTGTGTAGTTTGAGCTCATCATATGTATACTGTTGGTATGGATTTCGAT
>KX226382|KX226382.1|DDBJ_Strongyloides stercoralis isolate DogKHRovieng-9 cytochrome oxidase subunit I (cox1) gene, partial cds; mitochondrial.
TTTGATTTATCAGCATTTGTTTTGGTTTTTTGGTCATCCAGAAGTTTATATTTTAATTTTGCCTGCTTTTGGTATTATTAGTCAGTGTACTTTATATTTAACTGGTAAGAAAGAGGTTTTTGGTTATTTAGGAATGGTTTATGCTATTTTAAGTATTGGTTTAATTGGTTGTGTAGTTTGAGCTCATCATATGTATACTGTTGGTATGGATTTTGAT
>KX226384|KX226384.1|DDBJ_Strongyloides stercoralis isolate DogKHRovieng-11 cytochrome oxidase subunit I (cox1) gene, partial cds; mitochondrial.
TTTGATTTATCAGCATTTGTTTTGGTTTTTTGGTCATCCAGAAGTTTATATTTTAATTTTGCCTGCTTTTGGTATTATTAGTCAGTGTACTTTATATTTGACTGGTAAGAAAGAGGTTTTTGGTTATTTGGGTATGGTTTATGCTATTTTAAGTATTGGTTTAATTGGTTGTGTAGTTTGAGCTCATCATATGTATACTGTTGGTATGGATTTCGAT
>KY070315.1|NCBI_Ancylostoma tubaeforme mitochondrion, complete genome
TTTGATTTATCAACATTTATTTTGATTTTTTGGTCACCCTGAGGTTTATATTTTAATTTTACCAGCTTTTGGTATTGTTAGTCAGTCAACTTTATATTTAACAGGTAAAAAAGAAGTATTTGGTTCTTTAGGTATGGTTTATGCAATTTTAAGTATTGGTTTAATTGGTTGTGTTGTGTGAGCCCATCATATGTATACTGTTGGTATAGATTTGGAT
>KY081224|KY081224.1|DDBJ_Strongyloides stercoralis isolate MA3 cytochrome oxidase subunit 1 (cox1) gene, partial cds; mitochondrial.
TTTGATTTATCAGCATTTGTTTTGGTTTTTTGGTCATCCGGAAGTTTATATTTTAATTTTACCTGCTTTCGGTATTATTAGTCAATGTACTTTATATTTGACTGGTAAAAAAGAAGTTTTTGGTTATTTGGGTATGGTTTATGCTATTTTAAGTATTGGTTTAATTGGTTGTGTAGTTTGAGCTCATCACATGTATACTGTTGGTATGGATTTTGAT
>KY081230.1|NCBI_Strongyloides stercoralis isolate MA77 cytochrome oxidase subunit 1 (cox1) gene, partial cds; mitochondrial
TTTAATTTATCAGCATTTGTTTTGGTTTTTTGGTCATCCAGAAGTTTATATTTTAATTTTACCTGCTTTCGGTATTATTAGTCAATGTACTTTATATTTGACTGGTAAAAAAGAAGTTTTTGGTTATTTAGGTATGGTTTATGCTATTCTAAGTATTGGTTTAATTGGTTGTGTAGTTTGAGCTCATCACATGTATACTGTTGGTATAGATTTTGAT
>KY081230|KY081230.1|DDBJ_Strongyloides stercoralis isolate MA77 cytochrome oxidase subunit 1 (cox1) gene, partial cds; mitochondrial.
TTTAATTTATCAGCATTTGTTTTGGTTTTTTGGTCATCCAGAAGTTTATATTTTAATTTTACCTGCTTTCGGTATTATTAGTCAATGTACTTTATATTTGACTGGTAAAAAAGAAGTTTTTGGTTATTTAGGTATGGTTTATGCTATTCTAAGTATTGGTTTAATTGGTTGTGTAGTTTGAGCTCATCACATGTATACTGTTGGTATAGATTTTGAT
>KY081233.1|NCBI_Strongyloides fuelleborni isolate UD33 cytochrome oxidase subunit 1 (cox1) gene, partial cds; mitochondrial
TTTAATTTATCAGCATTTATTTTGGTTTTTTGGTCATCCTGAGGTTTATATTTTAATTCTTCCTGCTTTTGGTATTATTAGTCAAAGTACTCTCTATTTAACTGGTAAAAAGGAGGTGTTTGGTACTTTAGGTATGATTTATGCAATTTTAAGTATTGGTTTAATTGGTTGTGTTGTTTGGGCTCATCATATGTATACTGTTGGTATAGATATTGAT
>KY081233|KY081233.1|DDBJ_Strongyloides fuelleborni isolate UD33 cytochrome oxidase subunit 1 (cox1) gene, partial cds; mitochondrial.
TTTAATTTATCAGCATTTATTTTGGTTTTTTGGTCATCCTGAGGTTTATATTTTAATTCTTCCTGCTTTTGGTATTATTAGTCAAAGTACTCTCTATTTAACTGGTAAAAAGGAGGTGTTTGGTACTTTAGGTATGATTTATGCAATTTTAAGTATTGGTTTAATTGGTTGTGTTGTTTGGGCTCATCATATGTATACTGTTGGTATAGATATTGAT
>KY081234|KY081234.1|DDBJ_Strongyloides stercoralis isolate UD38 cytochrome oxidase subunit 1 (cox1) gene, partial cds; mitochondrial.
TTTGATTTATCAGCATTTGTTTTGGTTTTTTGGTCATCCAGAAGTTTATATTTTAATTTTACCTGCTTTCGGTATTATTAGTCAATGTACTTTGTATTTGACTGGTAAAAAAGAAGTTTTTGGTTATTTGGGTATGGTTTATGCTATTTTAAGTATTGGTTTAATTGGTTGTGTAGTTTGAGCTCATCATATGTATACTGTTGGTATAGATTTTGAT
>KY081242|KY081242.1|DDBJ_Strongyloides stercoralis isolate UD72 cytochrome oxidase subunit 1 (cox1) gene, partial cds; mitochondrial.
TTTGATTTATCAGCATTTGTTTTGGTTTTTTGGTCATCCAGAAGTTTATATTTTAATTTTACCTGCTTTCGGTATTATTAGTCAATGTACTTTGTATTTGACTGGTAAAAAAGAAGTTTTTGGTTATTTGGGTATGGTTTATGCTATTTTGAGTATTGGTTTAATTGGTTGTGTAGTTTGAGCTCATCACATGTATACTGTTGGTATAGATTTTGAT
>KY548505|KY548505.1|DDBJ_Strongyloides stercoralis isolate DogKHRovieng-12 cytochrome oxidase subunit I (cox1) gene, partial cds; mitochondrial.
TTTAATTTATCAACATTTGTTTTGGTTTTTTGGTCATCCAGAAGTTTATATTTTAATTTTACCTGCTTTTGGTATTATTAGTCAGTGTACTTTATATTTGACTGGTAAAAAAGAAGTTTTTGGTTATTTAGGAATGGTTTATGCTATCTTAAGTATTGGATTGATTGGTTGTGTAGTTTGGGCTCATCATATGTATACTGTTGGAATGGATTTTGAT
>KY640299.1|NCBI_Ancylostoma ceylanicum mitochondrion, complete genome
TTTAATTTATCAGCATTTGTTTTGATTTTTTGGTCACCCTGAGGTTTATATTTTGATTTTACCTGCTTTTGGTATTGTAAGACAGTCTACTTTATATTTAACAGGTAAGAAAGAGGTGTTTGGATCTTTGGGAATGGTTTATGCAATTTTAAGGATTGGTTTAATTGGTTGTGTAGTTTGAGCTCACCATATGTATACTGTAGGGATAGATTTAGAT
>LC036566.1|NCBI_Necator americanus mitochondrial COI gene for cytochrome c oxidase subunit 1, partial cds, isolate: ThakhekLao1
GTTGATTTATCAGCATTTGTTTTGATTTTTTGGTCATCCTGAGGTTTATATTTTAATTTTGCCAGCATTTGGTATTATTAGGCAATCAACTTTATATTTAACTGGAAAAAAAGAAGTGTTTGGTTCTTTAGGTATAGTATATGCGATTNTAAGAATTGGTTTAATTGGTTGTGTAGTTTGAGCTCATCATATGTATACTGTTGGTATGGATTTGGAT
>LC050210|LC050210.1|DDBJ_Strongyloides papillosus mitochondrial DNA, complete genome, isolate: LIN.
CAGCATTTATTTTGATTCTTTGGTCATCCTGAGGTATATATTTTAATTTTACCTGCTTTTGGTATTATTAGTCAATCTTGTTTATACTTGACTGGTAAGAAGGAAGTATTTGGAACACTAGGAATGGTATATGCTATTCTTAGAATTGGTTTAATCGGTTGTGTAGTATGGGCTCATCATATATATACTGTTGGTATGGATATTGATTCTCGTGCTTAT
>LC050213|LC050213.1|DDBJ_Strongyloides venezuelensis mitochondrial DNA, complete genome, isolate: HH1.
CAACATTTGTTTTGGTTTTTTGGACATCCTGAGGTTTATATTTTAATTTTACCTGCTTTTGGTATTATTTCTCAAAGAACTTTGTATTTAACTGGTAAAAAGGAGGTTTTTGGAACCCTTGGGATGATTTATGCAATTTTAAGAATTGGATTAATCGGTTGTGTTGTTTGAGCACATCATATGTATACAGTTGGTATGGATTTAGACTCTCGTGCTTAT
>LC085498.1|NCBI_Strongyloides stercoralis mitochondrial COX1 gene for cytochrome c oxidase subunit 1, partial cds, isolate: 4AStr4
TTTGATTTATCAGCATTTGTTTTGGTTTTTTGGTCATCCAGAAGTTTATATTTTAATTTTACCTGCTTTTGGTATTATTAGTCAATGTACTTTGTATTTGACTGGTAAAAAAGAAGTTTTTGGTTATTTGGGTATGGTTTATGCTATTTTAAGTATTGGTTTAATTGGTTGTGTAGTTTGAGCTCATCACATGTATACTGTTGGTATGGATTTTGAT
>LC085500|LC085500.1|DDBJ_Strongyloides stercoralis mitochondrial COX1 gene for cytochrome c oxidase subunit 1, partial cds, isolate: 3EStr6.
TTTGATTTATCAGCATTTGTTTTGGTTTTTTGGTCATCCAGAAGTTTATATTTTAATTTTACCTGCTTTTGGTATTATTAGTCAATGTACTTTGTATTTGACTGGTAAAAAAGAAGTTTTTGGTTATTTGGGTATGGTTTATGCTATTTTAAGTATTGGTTTAATTGGTTGTGTAGTTTGAGCTCATCACATGTATACTGTTGGTATGGATTTTGAT
>LC085501|LC085501.1|DDBJ_Strongyloides fuelleborni mitochondrial COX1 gene for cytochrome c oxidase subunit 1, partial cds, isolate: 4AStr3.
TTTAATTTATCAACATTTATTCTGATTCTTTGGTCATCCTGAAGTTTATATTTTAATTCTTCCTGCTTTTGGTATTATTAGACAAAGTACTCTTTATTTAACTGGTAAAAAGGAAGTTTTTGGTACCTTAGGTATAATTTATGCTATTTTAAGAATTGGTTTAATTGGTTGTGTAGTATGGGCTCATCATATGTATACTGTTGGTATGGATATTGAT
>LC085503|LC085503.1|DDBJ_Strongyloides fuelleborni mitochondrial COX1 gene for cytochrome c oxidase subunit 1, partial cds, isolate: 2AStr2.
TTTAATTTATCAACATTTATTCTGATTCTTTGGTCATCCTGAAGTTTATATTTTAATTCTTCCTGCTTTTGGTATTATTAGACAAAGTACTCTTTATTTAACTGGTAAAAAGGAAGTTTTTGGTACCTTAGGTATAATTTATGCTATTTTAAGAATTGGTTTAATTGGTTGTGTAGTGTGGGCTCATCATATGTATACTGTTGGTATGGATATTGAT
>LC085509|LC085509.1|DDBJ_Strongyloides fuelleborni mitochondrial COX1 gene for cytochrome c oxidase subunit 1, partial cds, isolate: Gor46Str2.
TTTAATTTATCAACATTTATTTTGATTCTTTGGTCATCCCGAAGTATATATTTTAATTCTTCCTGCTTTTGGTATTATTAGGCAAAGTACTCTTTATTTAACTGGTAAAAAGGAAGTCTTTGGTACCTTAGGTATAATTTATGCTATTTTAAGAATTGGTTTAATTGGTTGTGTAGTATGGGCTCATCATATGTATACCGTTGGTATAGATATTGAT
>LC088303.1|NCBI_Necator sp. HH-2015 mitochondrial COX1 gene for cytochrome c oxidase subunit 1, partial cds, isolate: D425-H1
TTTGATTTATCAACATTTGTTTTGATTTTTTGGTCACCCTGAGGTTTATATTTTGATTTTACCAGCTTTTGGTATTATTAGTCAGTCAACATTGTATTTAACTGGAAAAAAAGAGGTTTTTGGTTCTTTAGGTATAGTATATGCAATTTTAAGAATTGGTTTAATTGGTTGTGTGGTTTGAGCTCATCATATATATACTGTTGGGATAGATTTGGAT
>LC088305.1|NCBI_Necator americanus mitochondrial COX1 gene for cytochrome c oxidase subunit 1, partial cds, isolate: G5-H4
GTTAATTTATCAGCATTTGTTTTGATTTTTTGGTCATCCTGAGGTTTATATTTTAATTTTACCAGCATTTGGTATTATTAGGCAATCAACTTTATATTTAACTGGAAAAAAAGAAGTGTTTGGTTCTTTAGGTATAGTGTATGCGATTTTAAGAATTGGTTTAATTGGTTGTGTAGTTTGAGCTCATCATATGTATACTGTTGGTATGGATTTGGAT
>LC088307.1|NCBI_Necator americanus mitochondrial COX1 gene for cytochrome c oxidase subunit 1, partial cds, isolate: TSG3-H9
GTTAATTTATCAGCATTTGTTTTGATTTTTTGGTCATCCCGAGGTTTATATTTTAATTTTACCAGCATTTGGTATTATTAGGCAATCAACTTTATATTTAACTGGAAAAAAAGAAGTGTTTGGTTCTTTAGGTATGGTATATGCGATTTTAAGAATTGGTTTAATTGGTTGTGTAGTTTGAGCTCACCATATGTATACTGTTGGTATGGATTTGGAT
>LC088308.1|NCBI_Necator americanus mitochondrial COX1 gene for cytochrome c oxidase subunit 1, partial cds, isolate: SG5-H2
GTTAATTTATCAGCATTTGTTTTGATTTTTTGGTCATCCTGAGGTTTATATTTTAATTTTGCCAGCATTTGGTATTATTAGGCAATCAACTTTATATTTAACTGGAAAAAAAGAAGTGTTTGGTTCTTTAGGTATAGTATATGCAATTTTAAGAATTGGTTTAATTGGTTGTGTAGTTTGAGCTCATCATATGTATACTGTTGGTATGGATTTGGAT
>LC088310.1|NCBI_Necator sp. HH-2015 mitochondrial COX1 gene for cytochrome c oxidase subunit 1, partial cds, isolate: D3-H1
ATTAATTTATCAGCATTTATTTTGATTTTTTGGTCATCCAGAGGTTTATATTTTAATTTTACCAGCTTTTGGTATTATTAGTCAGTCAACGTTGTATTTAACTGGAAAAAAGGAGGTTTTTGGTTCTTTAGGTATGGTGTATGCAATTTTAAGGATTGGTTTAATTGGTTGTGTGGTTTGAGCTCATCATATGTATACTGTTGGAATAGATTTGGAT
>LC088311.1|NCBI_Necator sp. HH-2015 mitochondrial COX1 gene for cytochrome c oxidase subunit 1, partial cds, isolate: D3-H2
TTTAATTTATCAACATTTGTTTTGATTTTTTGGACATCCAGAGGTTTATATTTTGATTTTACCAGCTTTTGGTATTATTAGTCAGTCAACGTTATATTTAACGGGTAAAAAAGAAGTATTTGGTTCTTTGGGTATGGTGTATGCAATTTTGAGGATTGGTTTAATTGGTTGTGTAGTTTGAGCACATCATATGTATACTGTTGGAATGGATTTAGAT
>LC088313.1|NCBI_Necator sp. HH-2015 mitochondrial COX1 gene for cytochrome c oxidase subunit 1, partial cds, isolate: SG5-8-24-HD
ATTAATTTATCAGCATTTATTTTGATTTTTTGGCCATCCAGAGGTTTATATTTTAATTTTACCAGCTTTTGGTATTATTAGTCAGTCAACATTGTATTTAACTGGAAAAAAGGAGGTTTTTGGTTCTTTAGGTATGGTGTATGCAATTTTAAGGATTGGTTTAATTGGTTGTGTGGTTTGAGCTCATCATATGTATACTGTTGGAATAGATTTGGAT
>LC088314.1|NCBI_Necator sp. HH-2015 mitochondrial COX1 gene for cytochrome c oxidase subunit 1, partial cds, isolate: SG5-24-HA
ATTAATTTATCAGCATTTATTTTGATTTTTTGGTCATCCAGAGGTTTATATTTTAATTTTACCAGCTTTTGGTATTATTAGTCAGTCAACATTGTATTTAACTGGAAAAAAGGAGGTTTTTGGTTCTTTAGGTATGGTGTATGCAATTTTAAGGATTGGTTTAATTGGTTGTGTGGTTTGAGCTCATCATATGTATACTGTTGGAATAGATTTGGAT
>LC088317.1|NCBI_Necator sp. HH-2015 mitochondrial COX1 gene for cytochrome c oxidase subunit 1, partial cds, isolate: SG5-24-H4
TTTAATTTATCAACATTTGTTTTGATTTTTTGGACATCCAGAGGTTTATATTTTGATTTTACCGGCTTTTGGTATTATTAGTCAGTCAACGTTATATTTAACGGGTAAAAAAGAAGTATTTGGTTCTTTGGGTATGGTGTATGCAATTTTGAGGATTGGTTTAATTGGTTGTGTAGTTTGAGCACATCATATGTATACTGTTGGAATGGATTTAGAT
>LC088320.1|NCBI_Necator sp. HH-2015 mitochondrial COX1 gene for cytochrome c oxidase subunit 1, partial cds, isolate: TS-H7
TTTAATTTATCAACATTTGTTTTGATTTTTTGGACATCCAGAGGTTTATATTTTGATTTTACCGGCTTTTGGTATTATTAGTCAGTCAACGTTGTATTTAACGGGTAAAAAAGAAGTATTTGGTTCTTTGGGTATGGTGTATGCAATTTTGAGGATTGGTTTAATTGGTTGTGTAGTTTGAGCACATCATATGTATACTGTTGGAATGGATTTAGAT
>LC088321.1|NCBI_Necator sp. HH-2015 mitochondrial COX1 gene for cytochrome c oxidase subunit 1, partial cds, isolate: TS-H8
ATTAATTTATCAGCATTTATTTTGATTTTTTGGTCACCCTGAGGTTTATATTTTAATTTTACCAGCTTTTGGTATTATTAGTCAGTCAACATTGTATTTAACTGGAAAAAAGGAGGTTTTTGGTTCTTTAGGTATGGTGTATGCAATTTTAAGGATTGGTTTAATTGGTTGTGTGGTTTGAGCTCACCATATGTATACTGTTGGAATAGATTTGGAT
>LC179093.1|NCBI_Strongyloides stercoralis mitochondrial COX1 gene for cytochrome c oxidase subunit 1, partial cds, isolate: HTB080_5
TTTGATTTATCAGCATTTGTTTTGGTTTTTTGGTCATCCAGAAGTTTATATTTTAATTTTACCTGCTTTTGGTATTATTAGTCAATGTACTTTGTATTTGACTGGTAAAAAAGAAGTTTTTGGTTATTTGGGTATGGTTTATGCTATTTTGAGTATTGGTTTAATTGGTTGTGTAGTTTGAGCTCATCACATGTATACTGTTGGTATAGATTTTGAT
>LC179094|LC179094.1|DDBJ_Strongyloides stercoralis mitochondrial COX1 gene for cytochrome c oxidase subunit 1, partial cds, isolate: HTB080_7.
TTTGATTTATCAGCATTTGTTTTGGTTTTTTGGTCATCCAGAAGTTTATATTTTAATTTTACCTGCTTTTGGTATTATTAGTCAATGTACTTTGTATTTGACTGGTAAAAAAGAAGTTTTTGGTTATTTGGGTATGGTTTATGCTATTTTGAGTATTGGTTTAATTGGTTGTGTAGTTTGAGCTCATCACATGTATACTGTTGGTATAGATTTTGAT
>LC179138.1|NCBI_Strongyloides stercoralis mitochondrial COX1 gene for cytochrome c oxidase subunit 1, partial cds, isolate: HTB176_1
TTTGATTTATCAGCATTTGTTTTGGTTTTTTGGTCATCCAGAAGTTTATATTTTAATTTTACCTGCTTTCGGTATTATTAGTCAATGTACTTTGTATTTGACTGGTAAAAAAGAAGTTTTTGGTTATTTGGGTATGGTTTATGCTATTTTGAGTATTGGTTTAATCGGTTGTGTAGTTTGAGCTCATCACATGTATACTGTTGGTATAGATTTTGAT
>LC179138|LC179138.1|DDBJ_Strongyloides stercoralis mitochondrial COX1 gene for cytochrome c oxidase subunit 1, partial cds, isolate: HTB176_1.
TTTGATTTATCAGCATTTGTTTTGGTTTTTTGGTCATCCAGAAGTTTATATTTTAATTTTACCTGCTTTCGGTATTATTAGTCAATGTACTTTGTATTTGACTGGTAAAAAAGAAGTTTTTGGTTATTTGGGTATGGTTTATGCTATTTTGAGTATTGGTTTAATCGGTTGTGTAGTTTGAGCTCATCACATGTATACTGTTGGTATAGATTTTGAT
>LC179209.1|NCBI_Strongyloides stercoralis mitochondrial COX1 gene for cytochrome c oxidase subunit 1, partial cds, isolate: MGD167_1
TTTGATTTATCAGCATTTGTTTTGGTTTTTTGGTCATCCAGAAGTTTATATTTTAATTTTACCTGCTTTCGGTATTATTAGTCAATGTACTTTGTATTTGACTGGTAAGAAAGAAGTTTTTGGTTATTTGGGTATGGTTTATGCTATTTTGAGTATTGGTTTAATTGGTTGTGTAGTTTGAGCTCATCACATGTATACTGTTGGTATAGATTTTGAT
>LC179209|LC179209.1|DDBJ_Strongyloides stercoralis mitochondrial COX1 gene for cytochrome c oxidase subunit 1, partial cds, isolate: MGD167_1.
TTTGATTTATCAGCATTTGTTTTGGTTTTTTGGTCATCCAGAAGTTTATATTTTAATTTTACCTGCTTTCGGTATTATTAGTCAATGTACTTTGTATTTGACTGGTAAGAAAGAAGTTTTTGGTTATTTGGGTATGGTTTATGCTATTTTGAGTATTGGTTTAATTGGTTGTGTAGTTTGAGCTCATCACATGTATACTGTTGGTATAGATTTTGAT
>LC179211.1|NCBI_Strongyloides stercoralis mitochondrial COX1 gene for cytochrome c oxidase subunit 1, partial cds, isolate: MGD167_3
TTTGATTTATCAGCATTTGTTTTGGTTTTTTGGTCATCCAGAAGTTTATATTTTAATTTTACCTGCTTTTGGTATTATTAGTCAATGTACTTTGTATTTGACTGGTAAAAAAGAAGTTTTTGGTTATTTGGGTATGGTTTATGCTATTTTAAGTATTGGTTTAATTGGTTGTGTAGTTTGAGCTCATCACATGTATACTGTTGGTATAGATTTTGAT
>LC179211|LC179211.1|DDBJ_Strongyloides stercoralis mitochondrial COX1 gene for cytochrome c oxidase subunit 1, partial cds, isolate: MGD167_3.
TTTGATTTATCAGCATTTGTTTTGGTTTTTTGGTCATCCAGAAGTTTATATTTTAATTTTACCTGCTTTTGGTATTATTAGTCAATGTACTTTGTATTTGACTGGTAAAAAAGAAGTTTTTGGTTATTTGGGTATGGTTTATGCTATTTTAAGTATTGGTTTAATTGGTTGTGTAGTTTGAGCTCATCACATGTATACTGTTGGTATAGATTTTGAT
>LC179218.1|NCBI_Strongyloides stercoralis mitochondrial COX1 gene for cytochrome c oxidase subunit 1, partial cds, isolate: MGD191_2
TTTGATTTATCAGCATTTGTTTTGGTTTTTTGGTCATCCGGAAGTTTATATTTTAATTTTACCTGCTTTCGGTATTATTAGTCAATGTACTTTATATTTGACTGGTAAAAAAGAAGTTTTTGGTTATTTGGGTATGGTTTATGCTATTTTAAGTATTGGTTTAATTGGTTGTGTAGTTTGGGCTCATCACATGTATACTGTTGGTATGGATTTTGAT
>LC179223|LC179223.1|DDBJ_Strongyloides stercoralis mitochondrial COX1 gene for cytochrome c oxidase subunit 1, partial cds, isolate: MGD221_8.
TTTGATTTATCAGCATTTGTTTTGGTTTTTTGGTCATCCGGAAGTTTATATTTTAATTTTACCTGCTTTCGGTATTATTAGTCAATGTACTTTATATTTGACTGGTAAAAAAGAAGTTTTTGGTTATTTGGGTATGGTTTATGCTATTTTAAGTATTGGTTTAATTGGTTGTGTAGTTTGGGCTCATCACATGTATACTGTTGGTATGGATTTTGAT
>LC179226.1|NCBI_Strongyloides stercoralis mitochondrial COX1 gene for cytochrome c oxidase subunit 1, partial cds, isolate: MIE001_3
TTTGATTTACCAGCATTTGTTTTGGTTTTTTGGTCATCCAGAAGTTTATATTTTAATTTTACCTGCTTTTGGTATTATTAGTCAATGTACTTTGTATTTGACTGGTAAAAAAGAAGTTTTTGGTTATTTGGGTATGGTTTATGCTATTTTAAGTATTGGTTTAATTGGTTGTGTAGTTTGAGCTCATCACATGTATACTGTTGGTATGGATTTTGAT
>LC179229|LC179229.1|DDBJ_Strongyloides stercoralis mitochondrial COX1 gene for cytochrome c oxidase subunit 1, partial cds, isolate: MIE001_7.
TTTGATTTACCAGCATTTGTTTTGGTTTTTTGGTCATCCAGAAGTTTATATTTTAATTTTACCTGCTTTTGGTATTATTAGTCAATGTACTTTGTATTTGACTGGTAAAAAAGAAGTTTTTGGTTATTTGGGTATGGTTTATGCTATTTTAAGTATTGGTTTAATTGGTTGTGTAGTTTGAGCTCATCACATGTATACTGTTGGTATGGATTTTGAT
>LC179237|LC179237.1|DDBJ_Strongyloides stercoralis mitochondrial COX1 gene for cytochrome c oxidase subunit 1, partial cds, isolate: NDA009_1.
TTTAATTTATCAACATTTGTTTTGGTTTTTTGGTCATCCGGAAGTTTATATTTTAATTTTGCCTGCTTTTGGTATTATTAGTCAGTGTACTTTATATTTGACTGGTAAAAAAGAAGTTTTTGGTTATTTAGGAATGGTTTACGCTATTCTAAGTATTGGGTTAATTGGTTGTGTAGTTTGAGCTCATCATATGTATACTGTTGGAATGGATTTCGAT
>LC179296.1|NCBI_Strongyloides stercoralis mitochondrial COX1 gene for cytochrome c oxidase subunit 1, partial cds, isolate: PSU033_01
TTTGATTTATCAGCATTTGTTTTGGTTTTTTGGTCATCCAGAAGTTTATATTTTAATTTTACCTGCTTTCGGTATTATTAGTCAGTGTACTTTGTATTTGACTGGTAAAAAAGAAGTTTTTGGTTATTTGGGTATGGTTTATGCTATTTTAAGTATTGGTTTAATTGGTTGTGTAGTTTGAGCTCATCACATGTATACTGTTGGTATAGATTTTGAT
>LC179301|LC179301.1|DDBJ_Strongyloides stercoralis mitochondrial COX1 gene for cytochrome c oxidase subunit 1, partial cds, isolate: PSU033_10.
TTTGATTTATCAGCATTTGTTTTGGTTTTTTGGTCATCCAGAAGTTTATATTTTAATTTTACCTGCTTTCGGTATTATTAGTCAGTGTACTTTGTATTTGACTGGTAAAAAAGAAGTTTTTGGTTATTTGGGTATGGTTTATGCTATTTTAAGTATTGGTTTAATTGGTTGTGTAGTTTGAGCTCATCACATGTATACTGTTGGTATAGATTTTGAT
>LC179304.1|NCBI_Strongyloides stercoralis mitochondrial COX1 gene for cytochrome c oxidase subunit 1, partial cds, isolate: PSU034_3
TTTGATTTATCAGCATTTGTTTTGGTTTTTCGGTCATCCAGAAGTTTATATTTTAATTTTACCTGCTTTCGGTATTATTAGTCAATGTACTTTGTATTTGACTGGTAAAAAAGAAGTTTTTGGTTATTTGGGTATGGTTTATGCTATTTTAAGTATTGGTTTAATTGGTTGTGTAGTTTGAGCTCATCATATGTATACTGTTGGTATAGATTTTGAT
>LC179304|LC179304.1|DDBJ_Strongyloides stercoralis mitochondrial COX1 gene for cytochrome c oxidase subunit 1, partial cds, isolate: PSU034_3.
TTTGATTTATCAGCATTTGTTTTGGTTTTTCGGTCATCCAGAAGTTTATATTTTAATTTTACCTGCTTTCGGTATTATTAGTCAATGTACTTTGTATTTGACTGGTAAAAAAGAAGTTTTTGGTTATTTGGGTATGGTTTATGCTATTTTAAGTATTGGTTTAATTGGTTGTGTAGTTTGAGCTCATCATATGTATACTGTTGGTATAGATTTTGAT
>LC179397|LC179397.1|DDBJ_Strongyloides stercoralis mitochondrial COX1 gene for cytochrome c oxidase subunit 1, partial cds, isolate: SCT028_4.
TTTAATTTATCAACATTTGTTTTGGTTTTTTGGTCATCCGGAAGTTTATATTTTAATTCTACCTGCTTTTGGTATTATTAGTCAGTGTACTTTATATTTGACTGGTAAAAAAGAAGTTTTTGGTTATTTAGGAATGGTTTATGCTATTTTAAGTATTGGGTTGATTGGTTGTGTAGTTTGAGCTCATCATATGTATACTGTTGGAATGGATTTTGAT
>LC179409|LC179409.1|DDBJ_Strongyloides stercoralis mitochondrial COX1 gene for cytochrome c oxidase subunit 1, partial cds, isolate: SCT032_7.
TTTAATTTATCAACATTTGTTTTGGTTTTTTGGTCATCCGGAAGTTTATATTTTAATTTTGCCTGCTTTTGGTATTATTAGTCAGTGTACTTTATATTTGACTGGTAAAAAAGAAGTTTTTGGTTATTTGGGAATGGTTTACGCTATTTTAAGTATTGGGTTAATTGGTTGTGTAGTTTGAGCTCATCATATGTATACTGTTGGAATGGATTTCGAT
>LC179418|LC179418.1|DDBJ_Strongyloides stercoralis mitochondrial COX1 gene for cytochrome c oxidase subunit 1, partial cds, isolate: SCT041_4.
TTTAATTTATCAACATTTGTTTTGGTTTTTTGGTCATCCGGAAGTTTATATTTTAATTTTGCCTGCTTTTGGTATTATTAGTCAGTGTACTTTATATTTGACTGGTAAAAAAGAAGTTTTTGGTTATTTAGGAATGGTTTACGCTATTTTAAGTATTGGGTTAATTGGTTGTGTAGTTTGAGCTCATCATATGTATACTGTTGGAATGGATTTTGAT
>LC179420|LC179420.1|DDBJ_Strongyloides stercoralis mitochondrial COX1 gene for cytochrome c oxidase subunit 1, partial cds, isolate: SCT041_8.
TTTAATTTATCAACATTTGTTTTGGTTTTTTGGTCATCCGGAAGTTTATATTTTAATTTTGCCTGCTTTTGGTATTATTAGTCAGTGTACTTTATATTTGACTGGTAAAAAAGAAGTTTTTGGTTATTTAGGAATGGTTTACGCTATTTTAAGTATTGGGTTAATTGGTTGTGTAGTTTGAGCTCATCATATGTATACTGTTGGAATGGATTTCGAC
>LC179421|LC179421.1|DDBJ_Strongyloides stercoralis mitochondrial COX1 gene for cytochrome c oxidase subunit 1, partial cds, isolate: SCT043_2.
TTTAATTTATCAACATTTGTTTTGGTTTTTTGGTCATCCGGAAGTTTATATTTTAATTCTACCTGCTTTTGGTATTATTAGTCAGTGTACTTTATATTTGACTGGTAAAAAAGAAGTTTTTGGTTATTTAGGAATGGTTTATGCTATTTTAAGTATTGGGTTAATTGGTTGTGTAGTTTGAGCTCATCATATGTATACTGTTGGAATGGATTTTGAT
>LC179424|LC179424.1|DDBJ_Strongyloides stercoralis mitochondrial COX1 gene for cytochrome c oxidase subunit 1, partial cds, isolate: SCT046_6.
TTTAATTTATCAACATTTGTTTTGGTTTTTTGGTCATCCGGAAGTTTATATTTTAATTTTACCTGCTTTTGGTATTATTAGTCAGTGTACTTTATATTTGACTGGTAAAAAAGAAGTTTTTGGTTATTTGGGAATGGTTTATGCTATTTTAAGTATTGGGTTAATTGGTTGTGTAGTTTGAGCTCATCATATGTATACTGTTGGAATGGATTTTGAT
>LC179428|LC179428.1|DDBJ_Strongyloides stercoralis mitochondrial COX1 gene for cytochrome c oxidase subunit 1, partial cds, isolate: SCT047_4.
TTTAATCTATCAACATTTGTTTTGGTTTTTTGGTCATCCGGAAGTTTATATTTTAATTTTGCCTGCTTTTGGTATTATTAGTCAGTGTACTTTATATTTGACTGGTAAAAAAGAAGTTTTTGGTTATTTAGGAATGGTTTACGCTATTTTAAGTATTGGGTTAATTGGTTGTGTAGTTTGAGCTCATCATATGTATACTGTTGGAATGGATTTCGAT
>LC179430|LC179430.1|DDBJ_Strongyloides stercoralis mitochondrial COX1 gene for cytochrome c oxidase subunit 1, partial cds, isolate: SCT047_7.
TTTAATTTATCAACATTTGTTTTGGTTTTTTGGTCATCCGGAAGTTTATATTTTAATTTTGCCTGCTTTTGGTATTATTAGTCAGTGTACTTTATATTTGACTGGTAAAAAAGAAGTTTTTGGTTACTTAGGAATGGTTTATGCTATTTTAAGTATTGGGTTAATTGGTTGTGTAGTTTGAGCTCATCATATGTATACTGTTGGAATGGATTTCGAT
>LC179433|LC179433.1|DDBJ_Strongyloides stercoralis mitochondrial COX1 gene for cytochrome c oxidase subunit 1, partial cds, isolate: SCT054_3.
TTTAATTTATCAACATTTGTTTTGGTTTTTCGGTCATCCAGAAGTTTATATTTTAATTTTGCCTGCTTTTGGTATTATTAGTCAGTGTACTTTATATTTGACTGGTAAGAAAGAAGTTTTTGGTTATTTAGGAATGGTTTACGCTATTTTAAGTATTGGATTGATTGGTTGTGTAGTTTGGGCTCATCATATGTATACTGTTGGAATGGATTTTGAT
>LC179439|LC179439.1|DDBJ_Strongyloides stercoralis mitochondrial COX1 gene for cytochrome c oxidase subunit 1, partial cds, isolate: SCT055_7.
TTTAATTTATCAACATTTGTTTTGGTTTTTTGGTCATCCGGAAGTTTATATTTTAATTTTGCCTGCTTTTGGTATTATTAGTCAGTGTACTTTATATTTGACTGGTAAAAAAGAAGTTTTTGGTTACTTAGGAATGGTTTACGCTATTTTAAGTATTGGGTTAATTGGTTGTGTAGTTTGAGCTCATCATATGTATACTGTTGGAATGGATTTCGAT
>LC179455|LC179455.1|DDBJ_Strongyloides stercoralis mitochondrial COX1 gene for cytochrome c oxidase subunit 1, partial cds, isolate: SCT085_6.
TTTAATTTATCAACATTTGTTTTGGTTTTTTGGTCATCCGGAAGTTTATATTTTAATTTTGCCTGCTTTTGGTATTATCAGTCAGTGTACTTTATATTTGACTGGTAAAAAAGAAGTTTTTGGTTATTTAGGGATGGTTTATGCTATTTTAAGTATTGGGTTAATTGGTTGTGTAGTTTGAGCTCATCATATGTATACTGTTGGAATGGATTTCGAT
>LC179460.1|NCBI_Strongyloides stercoralis mitochondrial COX1 gene for cytochrome c oxidase subunit 1, partial cds, isolate: TBN026_6
TTTGATTTATCAGCATTTGTTTTGGTTTTTTGGTCATCCAGAAGTTTATATTTTAATTTTACCTGCTTTTGGTATTATTAGTCAATGTACTTTGTATTTGACTGGTAAAAAAGAAGTTTTTGGTTATTTGGGTATGGTTTATGCTATTTTAAGTATTGGTTTAATTGGTTGTGTAGTTTGGGCTCACCACATGTATACTGTTGGTATAGATTTTGAT
>LC179460|LC179460.1|DDBJ_Strongyloides stercoralis mitochondrial COX1 gene for cytochrome c oxidase subunit 1, partial cds, isolate: TBN026_6.
TTTGATTTATCAGCATTTGTTTTGGTTTTTTGGTCATCCAGAAGTTTATATTTTAATTTTACCTGCTTTTGGTATTATTAGTCAATGTACTTTGTATTTGACTGGTAAAAAAGAAGTTTTTGGTTATTTGGGTATGGTTTATGCTATTTTAAGTATTGGTTTAATTGGTTGTGTAGTTTGGGCTCACCACATGTATACTGTTGGTATAGATTTTGAT
>LC179493|LC179493.1|DDBJ_Strongyloides stercoralis mitochondrial COX1 gene for cytochrome c oxidase subunit 1, partial cds, isolate: TLD166_4.
TTTAATTTATCAACATTTGTTTTGGTTTTTTGGTCATCCGGAAGTTTATATTTTAATTTTACCTGCTTTTGGTATTATTAGTCAGTGTACTTTATATTTGACTGGTAAAAAAGAAGTTTTTGGTTATTTAGGAATGGTTTATGCTATTTTAAGTATTGGGTTAATTGGTTGTGTAGTTTGAGCTCATCATATGTATACTGTTGGAATGGATTTTGAT
>LC179496|LC179496.1|DDBJ_Strongyloides stercoralis mitochondrial COX1 gene for cytochrome c oxidase subunit 1, partial cds, isolate: TLD166_7.
TTTAATTTATCAACATTTGTTTTGGTTTTTTGGTCATCCGGAAGTTTATATTTTAATTTTGCCTGCTTTTGGTATTATTAGTCAGTGTACTTTATATTTGACTGGTAAAAAAGAAGTTTTTGGTTATTTAGGAATGGTTTACGCTATTTTAAGTATTGGGTTAATTGGTTGTGTAGTTTGAGCTCATCATATGTATACTGTTGGAATGGATTTCGAT
>LC179527.1|NCBI_Strongyloides stercoralis mitochondrial COX1 gene for cytochrome c oxidase subunit 1, partial cds, isolate: UGL001_09
TTTGATTTATCAGCATTTGTTTTGGTTTTTTGGTCATCCAGAAGTTTATATTTTAATTTTACCTGCTTTCGGTATTATTAGTCAATGTACTTTGTATTTGACTGGTAAAAAAGAAGTTTTCGGTTATTTGGGTATGGTTTATGCTATTTTGAGTATTGGTTTAATTGGTTGTGTAGTTTGAGCTCATCATATGTATACTGTTGGTATAGATTTTGAT
>LC179532|LC179532.1|DDBJ_Strongyloides stercoralis mitochondrial COX1 gene for cytochrome c oxidase subunit 1, partial cds, isolate: UGL001_14.
TTTGATTTATCAGCATTTGTTTTGGTTTTTTGGTCATCCAGAAGTTTATATTTTAATTTTACCTGCTTTCGGTATTATTAGTCAATGTACTTTGTATTTGACTGGTAAAAAAGAAGTTTTCGGTTATTTGGGTATGGTTTATGCTATTTTGAGTATTGGTTTAATTGGTTGTGTAGTTTGAGCTCATCATATGTATACTGTTGGTATAGATTTTGAT
>LC197946.1|NCBI_Strongyloides sp. Str_loris mitochondrial cox1 gene for cytochrome oxidase subunit 1, partial cds, isolate: Nmenagensis75-L01
TCTTATTTATCAACATCTTTTTTGGTTTTTTGGACATCCTGAGGTTTATATTTTGATTTTACCTGCTTTTGGTATTATTAGTCAGTGTACTCTTTATTTAACTGGTAAAAAGGAGGTTTTTGGTTATCTTGGTATGGTTTATGCTATTTTAAGTATTGGTTTGATTGGTTGTGTTGTTTGGGCTCATCATATGTATACTGTTGGTATGGATTTTGAT
>LC197958.1|NCBI_Strongyloides sp. Str_loris mitochondrial cox1 gene for cytochrome oxidase subunit 1, partial cds, isolate: Nmenagensis75-L13
TCTTATTTATCAACATCTTTTTTGGTTTTTTGGGCATCCTGAGGTTTATATTTTGATTTTACCTGCTTTTGGTATTATTAGTCAGTGTACTCTTTATTTAACTGGTAAAAAGGAGGTTTTTGGTTATCTTGGTATGGTTTATGCTATTTTAAGTATTGGTTTGATTGGTTGTGTTGTTTGGGCTCATCATATGTATACTGTTGGTATGGATTTTGAT
>LM523328.1 2|NCBI_Parastrongyloides trichosuri genome assembly P_trichosuri_KNP ,scaffold PTRK_scaffold0000122
TTTAATTTATCAGCATTTGTTTTGATTTTTCGGTCATCCTGAGGTTTATATTTTGATTTTGCCTGCTTTTGGTATTATTAGTCAGAGTACTCTTTATTTAACAGGAAAAAAAGAAGTATTTGGGGTTTTGGGTATGGTTTATGCAATTTTAAGTATTGGTTTGATTGGTTGTGTAGTTTGGGCTCACCATATATACACTGTTGGTATGGATTTGGAT
>MG995852.1|NCBI_Strongyloides stercoralis cytochrome c oxidase subunit I (COX1) gene, partial cds; mitochondrial
TTTGATTTATCAGCATTTGTTTTGGTTTTTTGGTCATCCAGAAGTTTATATTTTAATTTTACCTGCTTTCGGTATTATTAGTCAATGTACCTTGTATTTGACTGGTAAAAAAGAAGTTTTTGGTTATTTGGGTATGGTTTATGCTATTTTAAGTATTGGTTTAATTGGTTGTGTAGTTTGAGCTCATCACATGTATACTGTTGGAATGGATTTTGAT
>MG995852|MG995852.1|DDBJ_Strongyloides stercoralis cytochrome c oxidase subunit I (COX1) gene, partial cds; mitochondrial.
TTTGATTTATCAGCATTTGTTTTGGTTTTTTGGTCATCCAGAAGTTTATATTTTAATTTTACCTGCTTTCGGTATTATTAGTCAATGTACCTTGTATTTGACTGGTAAAAAAGAAGTTTTTGGTTATTTGGGTATGGTTTATGCTATTTTAAGTATTGGTTTAATTGGTTGTGTAGTTTGAGCTCATCACATGTATACTGTTGGAATGGATTTTGAT
>MH049699.1|NCBI_Strongyloides fuelleborni isolate K23 cytochrome oxidase subunit 1 gene, partial cds; mitochondrial
TTTAATTTATCAGCATTTATTTTGGTTTTTTGGTCATCCTGAGGTTTATATTTTAATTCTTCCTGCTTTTGGTATTATTAGTCAAAGTACTCTTTATTTGACTGGTAAGAAGGAGGTGTTTGGTACTTTAGGTATGATTTATGCAATTTTAAGTATTGGTTTAATTGGTTGTGTTGTTTGGGCTCATCATATGTATACTGTTGGTATGGATATTGAT
>MH049702.1|NCBI_Strongyloides fuelleborni isolate K58 cytochrome oxidase subunit 1 gene, partial cds; mitochondrial
TTTAATTTATCAGCATTTATTTTGGTTTTTTGGTCATCCTGAGGTTTATATTTTAATTCTTCCTGCTTTTGGTATTATTAGTCAAAGTACTCTCTATTTAACTGGTAAAAAGGAGGTGTTTGGTACTTTAGGTATGATTTATGCAATTTTAAGTATTGGTTTAATTGGTTGTGTTGTTTGGGCTCATCATATGTATACTGTTGGTATGGATATTGAT
>MH049703.1|NCBI_Strongyloides fuelleborni isolate K94 cytochrome oxidase subunit 1 gene, partial cds; mitochondrial
TTTAATTTATCAGCATTTATTTTGGTTTTTTGGTCATCCTGAGGTTTATATTTTAATTCTTCCTGCTTTTGGTATTATTAGTCAAAGTACTCTTTATTTGACTGGTAAAAAGGAGGTGTTTGGTACTTTAGGTATGATTTATGCAATTTTAAGTATTGGTTTAATTGGTTGTGTTGTTTGGGCTCATCATATGTATACTGTTGGTATGGATATTGAT
>MH049704.1|NCBI_Strongyloides fuelleborni isolate K95 cytochrome oxidase subunit 1 gene, partial cds; mitochondrial
TTTAATTTATCAGCATTTATTTTGGTTTTTTGGTCATCCTGAGGTTTATATTTTAATTCTTCCTGCTTTTGGTATTATTAGTCAAAGTACTCTTTATTTAACTGGTAAAAAGGAGGTGTTTGGTACTTTAGGTATGATTTATGCAATTTTAAGTATTGGTTTAATTGGTTGTGTTGTTTGGGCTCATCATATGTATACTGTTGGTATGGATATTGAT
>MH049710.1|NCBI_Strongyloides fuelleborni isolate S15 cytochrome oxidase subunit 1 gene, partial cds; mitochondrial
TTTGATTTATCAGCATTTATTTTGGTTTTTTGGTCATCCTGAGGTTTATATTTTAATTCTTCCTGCTTTTGGTATTATTAGTCAAAGTACTCTTTACTTGACTGGTAAAAAGGAGGTGTTTGGTACTTTAGGTATGATTTATGCAATTTTAAGTATTGGTTTAATTGGTTGTGTTGTTTGGGCTCATCATATGTATACTGTTGGTATGGATATTGAT
>MH049719.1|NCBI_Strongyloides fuelleborni isolate S58 cytochrome oxidase subunit 1 gene, partial cds; mitochondrial
TTTGATTTATCAGCATTTATTTTGGTTTTTTGGTCATCCTGAGGTTTATATTTTAATTCTTCCTGCTTTTGGTATTATTAGTCAAAGTACTCTTTACTTAACTGGTAAAAAGGAGGTGTTTGGTACTTTAGGTATGATTTATGCAATTTTAAGTATTGGTTTAATTGGTTGTGTTGTTTGGGCTCATCATATGTATACTGTTGGTATGGATATTGAT
>MH049720.1|NCBI_Strongyloides fuelleborni isolate S66 cytochrome oxidase subunit 1 gene, partial cds; mitochondrial
TTTAATTTATCAGCATTTATTTTGGTTTTTTGGTCATCCTGAGGTTTATATTTTAATTCTTCCTGCTTTTGGTATTATTAGTCAAAGTACTCTTTACTTAACTGGTAAAAAGGAGGTGTTTGGTACTTTAGGTATGATTTATGCAATTTTAAGTATTGGTTTAATTGGTTGTGTTGTTTGGGCTCATCATATGTATACTGTTGGTATGGATATTGAT
>MH049722.1|NCBI_Strongyloides fuelleborni isolate L2 cytochrome oxidase subunit 1 gene, partial cds; mitochondrial
TTTAATTTATCAGCATTTATTTTGGTTTTTTGGTCATCCTGAGGTTTATATTTTAATTCTTCCTGCTTTTGGTATTATTAGTCAAAGTACTCTTTATTTGACTGGTAAGAAGGAGGTGTTTGGTACTTTAGGTATGATTTATGCAATTTTAAGTATTGGTTTAATCGGTTGTGTTGTTTGGGCTCATCATATGTATACTGTTGGTATGGATATTGAT
>MH049723.1|NCBI_Strongyloides fuelleborni isolate L3 cytochrome oxidase subunit 1 gene, partial cds; mitochondrial
TTTAATTTATCAGCATTTATTTTGGTTTTTTGGTCATCCTGAGGTTTATATTTTAATTCTTCCTGCTTTTGGTATTATTAGTCAAAGTACTCTTTATTTAACCGGTAAAAAAGAGGTATTTGGTACTTTAGGTATGATTTATGCGATTTTAAGTATTGGTTTAATTGGTTGTGTTGTTTGGGCTCATCATATGTATACTGTTGGTATGGATATTGAT
>MH049725.1|NCBI_Strongyloides fuelleborni isolate L9 cytochrome oxidase subunit 1 gene, partial cds; mitochondrial
TTTAATTTATCAGCATTTATTTTGGTTTTTTGGTCATCCTGAGGTTTATATTTTAATTCTTCCTGCTTTTGGTATTATTAGTCAAAGTACTCTTTATTTAACTGGTAAAAAGGAGGTATTTGGTACTTTAGGTATGATTTACGCGATTTTAAGTATTGGTTTAATTGGTTGTGTTGTTTGGGCTCATCATATGTATACTGTTGGTATGGATATTGAT
>MH049726.1|NCBI_Strongyloides fuelleborni isolate L13 cytochrome oxidase subunit 1 gene, partial cds; mitochondrial
TTTAATTTATCAGCATTTATTTTGGTTTTTTGGTCATCCTGAGGTTTATATTTTGATTCTTCCTGCTTTTGGTATTATTAGTCAAAGTACTCTTTATTTAACCGGTAAAAAGGAAGTATTTGGTACTTTAGGTATGATTTACGCGATTTTAAGTATTGGTTTAATTGGTTGTGTTGTTTGGGCTCATCATATGTATACTGTTGGTATGGATATTGAT
>MH049727.1|NCBI_Strongyloides fuelleborni isolate L16 cytochrome oxidase subunit 1 gene, partial cds; mitochondrial
TTTAATTTATCAGCATTTATTTTGGTTTTTTGGTCATCCTGAGGTTTATATTTTAATTCTTCCTGCTTTTGGTATTATTAGTCAAAGTACTCTTTATTTAACCGGTAAAAAGGAGGTATTTGGTACTTTAGGTATGATTTACGCGATTTTAAGTATTGGTTTAATTGGTTGTGTTGTTTGGGCTCATCATATGTATACTGTTGGTATGGATATTGAT
>MH049729.1|NCBI_Strongyloides fuelleborni isolate L27 cytochrome oxidase subunit 1 gene, partial cds; mitochondrial
TTTGATTTATCAGCATTTATTTTGGTTTTTTGGTCATCCTGAGGTTTATATTTTAATTCTTCCTGCTTTTGGTATTATTAGTCAAAGTACTCTTTACTTGACTGGTAAAAAGGAGGTGTTTGGTACTTTGGGTATGATTTATGCAATTTTAAGTATTGGTTTAATTGGTTGTGTTGTTTGAGCTCATCATATGTATACTGTTGGTATGGATATTGAT
